# Supplementary material for: Targeting PRMT3 impairs methylation and oligomerization of HSP60 to boost anti-tumor immunity by activating cGAS/STING signaling
Source: Nat Commun. 2024 Sep 10;15:7930. doi: 10.1038/s41467-024-52170-3 (PMC11387718; doi:10.1038/s41467-024-52170-3)
Supplement: Supplementary file 4 — Supplementary Data 1-2 [file 41467_2024_52170_MOESM4_ESM.xlsx]

## Sheet: Supplementary Data 1
	Supplementary Data 1: Proteins detected by IP in HCC cell lysates followed mass spectrometry.
prot_hit_num	prot_desc	prot_score	prot_mass	prot_matches	prot_matches_sig	prot_sequences	prot_sequences_sig	prot_cover	prot_pi	emPAI
1	60 kDa heat shock protein, mitochondrial OS=mus musculus OX=10090 GN=HSPD1 PE=1 SV=2	1458	61187	52	36	29	19	57.1	5.7	3.57
2	Tubulin alpha-1B chain OS=mus musculus OX=10090 GN=TUBA1B PE=1 SV=1	1113	50804	41	28	18	16	50.8	4.94	2.98
3	Heat shock cognate 71 kDa protein OS=mus musculus OX=10090 GN=HSPA8 PE=1 SV=1	1067	71082	46	34	21	16	34.8	5.37	2.54
4	Endoplasmic reticulum chaperone BiP OS=mus musculus OX=10090 GN=HSPA5 PE=1 SV=2	831	72402	37	25	22	16	40.5	5.07	1.54
5	Protein disulfide-isomerase A3 OS=mus musculus OX=10090 GN=PDIA3 PE=1 SV=4	761	57146	35	26	18	17	42.6	5.98	1.9
6	Alpha-enolase OS=mus musculus OX=10090 GN=ENO1 PE=1 SV=2	711	47481	29	18	16	13	39.9	7.01	1.74
7	Elongation factor 1-gamma OS=mus musculus OX=10090 GN=EEF1G PE=1 SV=3	707	50429	38	29	18	15	38.9	6.25	2.55
8	Fatty acid synthase OS=mus musculus OX=10090 GN=FASN PE=1 SV=3	661	275877	43	25	35	23	17.6	6.01	0.31
9	Retinal dehydrogenase 1 OS=mus musculus OX=10090 GN=ALDH1A1 PE=1 SV=2	650	55454	36	25	17	14	32.9	6.3	1.99
10	Pyruvate kinase PKM OS=mus musculus OX=10090 GN=PKM PE=1 SV=4	646	58470	32	21	19	14	48.6	7.96	1.83
11	Protein disulfide-isomerase OS=mus musculus OX=10090 GN=P4HB PE=1 SV=3	518	57480	34	22	23	17	44.5	4.76	2.22
12	Endoplasmin OS=mus musculus OX=10090 GN=HSP90B1 PE=1 SV=1	517	92696	32	17	21	12	29.5	4.76	0.68
13	Protein arginine N-methyltransferase 3 OS=mus musculus OX=10090 GN=PRMT3 PE=1 SV=4	501	60549	33	19	20	14	36.3	5.18	1.46
14	Fructose-bisphosphate aldolase A OS=mus musculus OX=10090 GN=ALDOA PE=1 SV=2	434	39851	26	17	12	9	44	8.3	1.6
15	T-complex protein 1 subunit theta OS=mus musculus OX=10090 GN=CCT8 PE=1 SV=4	427	60153	28	13	18	10	34.1	5.42	0.7
16	Heterogeneous nuclear ribonucleoprotein K OS=mus musculus OX=10090 GN=HNRNPK PE=1 SV=1	413	51230	14	13	8	8	21	5.39	0.75
20	Receptor of activated protein C kinase 1 OS=mus musculus OX=10090 GN=RACK1 PE=1 SV=3	335	35511	20	12	14	9	43.2	7.6	1.44
21	Y-box-binding protein 1 OS=mus musculus OX=10090 GN=YBX1 PE=1 SV=3	311	35903	16	10	9	7	45.1	9.87	1.03
22	Insulin-like growth factor 2 mRNA-binding protein 1 OS=mus musculus OX=10090 GN=IGF2BP1 PE=1 SV=2	303	63783	16	10	12	9	25.5	9.26	0.57
23	Spectrin alpha chain, non-erythrocytic 1 OS=mus musculus OX=10090 GN=SPTAN1 PE=1 SV=3	295	285163	35	14	31	12	14.9	5.22	0.17
24	T-complex protein 1 subunit beta OS=mus musculus OX=10090 GN=CCT2 PE=1 SV=4	274	57794	27	11	18	8	35.1	6.01	0.94
25	Annexin A5 OS=mus musculus OX=10090 GN=ANXA5 PE=1 SV=2	262	35971	15	10	12	8	32.5	4.94	1.21
26	Beta-enolase OS=mus musculus OX=10090 GN=ENO3 PE=1 SV=5	254	47299	9	5	7	3	24	7.59	0.31
27	Phosphoglycerate kinase 1 OS=mus musculus OX=10090 GN=PGK1 PE=1 SV=3	247	44985	17	8	12	5	39.3	8.3	0.64
28	Cytoskeleton-associated protein 4 OS=mus musculus OX=10090 GN=CKAP4 PE=1 SV=2	239	66097	16	7	12	6	24.3	5.63	0.4
29	ADP/ATP translocase 2 OS=mus musculus OX=10090 GN=SLC25A5 PE=1 SV=7	226	33059	19	10	12	8	33.9	9.71	1.36
30	Poly(rC)-binding protein 1 OS=mus musculus OX=10090 GN=PCBP1 PE=1 SV=2	183	37987	10	9	6	5	23	6.66	0.52
31	T-complex protein 1 subunit epsilon OS=mus musculus OX=10090 GN=CCT5 PE=1 SV=1	182	60089	18	7	11	5	21.8	5.45	0.53
32	Ribosome-binding protein 1 OS=mus musculus OX=10090 GN=RRBP1 PE=1 SV=5	173	152764	28	8	19	6	14.8	8.69	0.18
33	Phosphate carrier protein, mitochondrial OS=mus musculus OX=10090 GN=SLC25A3 PE=1 SV=2	171	40525	22	4	9	3	24	9.45	0.37
34	Aspartate--tRNA ligase, cytoplasmic OS=mus musculus OX=10090 GN=DARS1 PE=1 SV=2	159	57499	17	7	15	7	32.9	6.11	0.65
35	60S ribosomal protein L4 OS=mus musculus OX=10090 GN=RPL4 PE=1 SV=5	158	47953	21	8	12	5	31.9	11.07	0.59
36	L-lactate dehydrogenase A chain OS=mus musculus OX=10090 GN=LDHA PE=1 SV=2	143	36950	13	5	10	5	30.1	8.44	0.54
37	Eukaryotic translation initiation factor 3 subunit F OS=mus musculus OX=10090 GN=EIF3F PE=1 SV=1	137	37654	4	4	4	4	13.4	5.24	0.4
38	Interleukin enhancer-binding factor 2 OS=mus musculus OX=10090 GN=ILF2 PE=1 SV=2	135	43263	6	4	5	3	11.5	5.19	0.25
39	Ubiquitin-40S ribosomal protein S27a OS=mus musculus OX=10090 GN=RPS27A PE=1 SV=2	133	18296	12	6	6	3	39.1	9.68	1.33
40	Poly(rC)-binding protein 2 OS=mus musculus OX=10090 GN=PCBP2 PE=1 SV=1	133	38955	9	4	6	3	22.2	6.33	0.28
41	Heterogeneous nuclear ribonucleoprotein U OS=mus musculus OX=10090 GN=HNRNPU PE=1 SV=6	129	91269	18	5	12	4	13.9	5.76	0.19
42	Isocitrate dehydrogenase [NADP] cytoplasmic OS=mus musculus OX=10090 GN=IDH1 PE=1 SV=2	125	46915	12	4	8	3	20	6.53	0.23
43	Heterogeneous nuclear ribonucleoprotein D0 OS=mus musculus OX=10090 GN=HNRNPD PE=1 SV=1	114	38581	6	3	4	2	11.3	7.62	0.18
44	Eukaryotic translation initiation factor 2 subunit 3 OS=mus musculus OX=10090 GN=EIF2S3 PE=1 SV=3	112	51647	9	4	7	3	15.3	8.66	0.28
45	ATP-binding cassette sub-family F member 1 OS=mus musculus OX=10090 GN=ABCF1 PE=1 SV=2	112	96323	5	2	4	2	5.2	6.4	0.07
46	60S ribosomal protein L14 OS=mus musculus OX=10090 GN=RPL14 PE=1 SV=4	105	23531	7	2	4	2	19.5	10.94	0.3
47	Nucleosome assembly protein 1-like 1 OS=mus musculus OX=10090 GN=NAP1L1 PE=1 SV=1	105	45631	3	2	3	2	10.2	4.36	0.23
48	2,4-dienoyl-CoA reductase, mitochondrial OS=mus musculus OX=10090 GN=DECR1 PE=1 SV=1	103	36330	5	3	4	2	20.6	9.35	0.19
49	Protein RCC2 OS=mus musculus OX=10090 GN=RCC2 PE=1 SV=2	99	56790	11	5	8	5	14.6	9.02	0.33
50	Probable ATP-dependent RNA helicase DDX5 OS=mus musculus OX=10090 GN=DDX5 PE=1 SV=1	99	69618	7	4	5	3	8.8	9.06	0.26
51	Insulin-like growth factor 2 mRNA-binding protein 2 OS=mus musculus OX=10090 GN=IGF2BP2 PE=1 SV=2	95	66195	5	3	5	3	10.9	8.48	0.16
52	Eukaryotic translation initiation factor 4 gamma 1 OS=mus musculus OX=10090 GN=EIF4G1 PE=1 SV=4	93	176124	12	4	9	4	6.3	5.25	0.1
53	Heterogeneous nuclear ribonucleoprotein M OS=mus musculus OX=10090 GN=HNRNPM PE=1 SV=3	82	77749	16	3	13	3	25.8	8.84	0.13
54	ATP-dependent RNA helicase A OS=mus musculus OX=10090 GN=DHX9 PE=1 SV=4	78	142181	10	3	9	3	9.1	6.41	0.07
55	Glutamine--tRNA ligase OS=mus musculus OX=10090 GN=QARS1 PE=1 SV=1	78	88655	12	3	7	3	10.7	6.71	0.11
56	Bifunctional glutamate/proline--tRNA ligase OS=mus musculus OX=10090 GN=EPRS1 PE=1 SV=5	74	172080	22	2	17	2	11.7	7.02	0.1
57	Very-long-chain (3R)-3-hydroxyacyl-CoA dehydratase 3 OS=mus musculus OX=10090 GN=HACD3 PE=1 SV=2	70	43360	3	1	3	1	8.3	9.04	0.08
58	ATP-dependent RNA helicase DDX3X OS=mus musculus OX=10090 GN=DDX3X PE=1 SV=3	66	73597	5	3	3	2	4.7	6.73	0.09
59	Methionine--tRNA ligase, cytoplasmic OS=mus musculus OX=10090 GN=MARS1 PE=1 SV=2	66	102249	7	2	7	2	12.1	5.82	0.07
60	Keratin, type II cytoskeletal 80 OS=mus musculus OX=10090 GN=KRT80 PE=1 SV=2	58	51007	3	2	3	2	7.7	5.58	0.13
61	eIF-2-alpha kinase activator GCN1 OS=mus musculus OX=10090 GN=GCN1 PE=1 SV=6	55	294967	15	4	13	3	5.2	7.29	0.03
65	Caprin-1 OS=mus musculus OX=10090 GN=CAPRIN1 PE=1 SV=2	43	78489	4	1	4	1	4.7	5.14	0.04
66	Leucine-rich repeat-containing protein 59 OS=mus musculus OX=10090 GN=LRRC59 PE=1 SV=1	42	35308	6	2	5	2	17.6	9.61	0.31
67	Sulfide:quinone oxidoreductase, mitochondrial OS=mus musculus OX=10090 GN=SQOR PE=1 SV=1	42	50214	4	1	4	1	9.1	9.18	0.14
68	Protein transport protein Sec61 subunit alpha isoform 1 OS=mus musculus OX=10090 GN=SEC61A1 PE=1 SV=2	41	52687	5	1	5	1	9.5	8.3	0.06
69	60S ribosomal protein L9 OS=mus musculus OX=10090 GN=RPL9 PE=1 SV=1	40	21964	5	3	3	2	16.1	9.96	0.33
70	60S ribosomal protein L10a OS=mus musculus OX=10090 GN=RPL10A PE=1 SV=2	39	24987	2	1	2	1	10.1	9.94	0.29
71	Erlin-2 OS=mus musculus OX=10090 GN=ERLIN2 PE=1 SV=1	38	38044	3	1	3	1	10.6	5.47	0.09
72	Histone H1.3 OS=mus musculus OX=10090 GN=H1-3 PE=1 SV=2	33	22336	22	1	4	1	16.7	11.02	0.15
73	Eukaryotic translation initiation factor 2 subunit 1 OS=mus musculus OX=10090 GN=EIF2S1 PE=1 SV=3	33	36374	5	2	4	1	11.4	5.02	0.09
74	Transformation/transcription domain-associated protein OS=mus musculus OX=10090 GN=TRRAP PE=1 SV=3	30	441766	25	2	14	1	3.9	8.49	0.01
75	E3 ubiquitin/ISG15 ligase TRIM25 OS=mus musculus OX=10090 GN=TRIM25 PE=1 SV=2	26	72581	3	1	2	1	4.3	8.44	0.05
76	Cyclin-dependent kinase 12 OS=mus musculus OX=10090 GN=CDK12 PE=1 SV=2	25	164738	10	0	10	0	8	9.46	0.02
80	Keratin, type II cytoskeletal 73 OS=mus musculus OX=10090 GN=KRT73 PE=1 SV=1	24	59457	8	1	6	1	11.3	6.93	0.06
81	Hydrocephalus-inducing protein homolog OS=mus musculus OX=10090 GN=HYDIN PE=1 SV=3	24	580945	17	1	14	1	2.7	5.73	0.01
82	Replication factor C subunit 4 OS=mus musculus OX=10090 GN=RFC4 PE=1 SV=2	23	40170	2	0	2	0	5.8	8.26	0.08
83	Proline-rich protein 30 OS=mus musculus OX=10090 GN=PRR30 PE=1 SV=1	23	45232	8	1	2	1	3.6	10.39	0.07
84	Unconventional myosin-VIIb OS=mus musculus OX=10090 GN=MYO7B PE=1 SV=2	23	243612	8	0	5	0	2.5	8.82	0.01
88	RING finger and SPRY domain-containing protein 1 OS=mus musculus OX=10090 GN=RSPRY1 PE=1 SV=1	17	65450	3	1	3	1	6.8	5.35	0.05
89	Zinc finger C2HC domain-containing protein 1C OS=mus musculus OX=10090 GN=ZC2HC1C PE=1 SV=3	17	51911	5	1	5	1	12.9	9.58	0.06

## Sheet: Supplementary Data 2
Supplementary Data 2: Protein modifications detected by IP in HCC cell lysates followed mass spectrometry.
prot_hit_num	prot_acc	prot_desc	prot_score	prot_mass	prot_matches	prot_matches_sig	prot_sequences	prot_sequences_sig	prot_cover	prot_pi	pep_query	pep_rank	pep_isbold	pep_isunique	pep_exp_mz	pep_exp_mr	pep_exp_z	pep_calc_mr	pep_delta	pep_miss	pep_score	pep_expect	pep_res_before	pep_seq	pep_res_after	pep_var_mod	pep_var_mod_pos	pep_scan_title
1	sp|P63038|CH60_MOUSE	60 kDa heat shock protein, mitochondrial OS=Mus musculus OX=10090 GN=Hspd1 PE=1 SV=1	5564	61088	191	191	38	38	65.4	5.91	3577	1	1	1	679.869	1357.72	2	1357.72	-0.0004	0	46.25	0.0033	R	TVIIEQSWGSPK	V	Methyl (K)	0.000000000003.0	File14328 Spectrum5598 scans: 9427
1	sp|P63038|CH60_MOUSE	60 kDa heat shock protein, mitochondrial OS=Mus musculus OX=10090 GN=Hspd1 PE=1 SV=1	5564	61088	191	191	38	38	65.4	5.91	3878	1	1	1	702.364	1402.71	2	1402.71	-0.0003	0	38.71	0.02	R	GYISPYFINTSK	G	Methyl (K)	0.000000000003.0	File14328 Spectrum7258 scans: 11766
1	sp|P63038|CH60_MOUSE	60 kDa heat shock protein, mitochondrial OS=Mus musculus OX=10090 GN=Hspd1 PE=1 SV=1	5564	61088	191	191	38	38	65.4	5.91	5700	1	1	1	843.975	1685.94	2	1685.94	0.0005	1	42.75	0.0043	R	TVIIEQSWGSPKVTK	D	Methyl (K)	0.000000000000003.0	File14328 Spectrum4915 scans: 8520
1	sp|P63038|CH60_MOUSE	60 kDa heat shock protein, mitochondrial OS=Mus musculus OX=10090 GN=Hspd1 PE=1 SV=1	5564	61088	191	191	38	38	65.4	5.91	5812	1	1	1	849.964	1697.91	2	1697.91	-0.0005	0	51.39	0.00078	R	AAVEEGIVLGGGCALLR	C	Methyl (R)	0.00000000000000002.0	File14328 Spectrum8172 scans: 12808
1	sp|P63038|CH60_MOUSE	60 kDa heat shock protein, mitochondrial OS=Mus musculus OX=10090 GN=Hspd1 PE=1 SV=1	5564	61088	191	191	38	38	65.4	5.91	5966	1	1	1	572.97	1715.89	3	1715.89	-0.0007	1	45.96	0.0036	R	GYISPYFINTSKGQK	C	Methyl (K)	0.000000000000003.0	File14328 Spectrum5731 scans: 9615
1	sp|P63038|CH60_MOUSE	60 kDa heat shock protein, mitochondrial OS=Mus musculus OX=10090 GN=Hspd1 PE=1 SV=1	5564	61088	191	191	38	38	65.4	5.91	7146	1	1	1	643.652	1927.93	3	1927.93	-0.0019	1	53.19	0.00053	K	GQKCEFQDAYVLLSEK	K	Methyl (K)	0.0030000000000000.0	File14328 Spectrum7615 scans: 12179
1	sp|P63038|CH60_MOUSE	60 kDa heat shock protein, mitochondrial OS=Mus musculus OX=10090 GN=Hspd1 PE=1 SV=1	5564	61088	191	191	38	38	65.4	5.91	7147	1	1	1	964.974	1927.93	2	1927.93	-0.0015	1	77.64	1.9e-06	K	GQKCEFQDAYVLLSEK	K	Methyl (K)	0.0030000000000000.0	File14328 Spectrum7623 scans: 12188
2	sp|Q8VDD5|MYH9_MOUSE	Myosin-9 OS=Mus musculus OX=10090 GN=Myh9 PE=1 SV=4	1848	227429	61	61	45	45	29	5.54	5109	1	1	1	808.001	1613.99	2	1613.99	0.0004	1	25.9	0.027	R	VISGVLQLGNIAFKK	E	2 Methyl (K)	0.000000000000033.0	File14328 Spectrum8723 scans: 13447
2	sp|Q8VDD5|MYH9_MOUSE	Myosin-9 OS=Mus musculus OX=10090 GN=Myh9 PE=1 SV=4	1848	227429	61	61	45	45	29	5.54	7421	1	1	1	998.508	1995	2	1995	-0.0005	1	65.76	3.1e-05	K	HSQAVEELADQLEQTKR	V	Methyl (K)	0.00000000000000030.0	File14328 Spectrum6310 scans: 10379
2	sp|Q8VDD5|MYH9_MOUSE	Myosin-9 OS=Mus musculus OX=10090 GN=Myh9 PE=1 SV=4	1848	227429	61	61	45	45	29	5.54	7422	1	1	1	666.008	1995	3	1995	-0.0001	1	40.59	0.01	K	HSQAVEELADQLEQTKR	V	Methyl (K)	0.00000000000000030.0	File14328 Spectrum6295 scans: 10359
2	sp|Q8VDD5|MYH9_MOUSE	Myosin-9 OS=Mus musculus OX=10090 GN=Myh9 PE=1 SV=4	1848	227429	61	61	45	45	29	5.54	7545	1	1	1	681.665	2041.97	3	2041.97	0.0008	1	36.62	0.021	K	TLEDEAKTHEAQIQEMR	Q	Methyl (K)	0.00000030000000000.0	File14328 Spectrum4187 scans: 7535
2	sp|Q8VDD5|MYH9_MOUSE	Myosin-9 OS=Mus musculus OX=10090 GN=Myh9 PE=1 SV=4	1848	227429	61	61	45	45	29	5.54	8487	1	1	1	1258.12	2514.23	2	2514.23	0.0022	0	44.05	0.0037	K	LQLQEQLQAETELCAEAEELR	A	Methyl (R)	0.000000000000000000002.0	File14328 Spectrum8581 scans: 13274
2	sp|Q8VDD5|MYH9_MOUSE	Myosin-9 OS=Mus musculus OX=10090 GN=Myh9 PE=1 SV=4	1848	227429	61	61	45	45	29	5.54	8778	1	1	1	914.796	2741.37	3	2741.37	0.0018	1	67.53	1.5e-05	K	LQLQEQLQAETELCAEAEELRAR	L	Methyl (R)	0.00000000000000000000002.0	File14328 Spectrum8253 scans: 12906
7	tr|Q5FW97|Q5FW97_MOUSE	phosphopyruvate hydratase OS=Mus musculus OX=10090 GN=EG433182 PE=1 SV=1	423	47453	8	8	6	6	22.1	6.37	4642	1	1	1	767.426	1532.84	2	1532.84	-0.0004	0	46.24	0.0024	K	FGANAILGVSLAVCK	A	Methyl (K)	0.000000000000003.0	File14328 Spectrum8668 scans: 13368
9	sp|P05213|TBA1B_MOUSE	Tubulin alpha-1B chain OS=Mus musculus OX=10090 GN=Tuba1b PE=1 SV=2	408	50804	14	14	12	12	41.5	4.94	8803	1	1	0	922.107	2763.3	3	2763.3	0.0006	0	36.12	0.017	K	AYHEQLSVAEITNACFEPANQMVK	C	Methyl (K)	0.000000000000000000000003.0	File14328 Spectrum7816 scans: 12402
10	sp|Q9CY58|PAIRB_MOUSE	Plasminogen activator inhibitor 1 RNA-binding protein OS=Mus musculus OX=10090 GN=Serbp1 PE=1 SV=2	384	44801	17	17	9	9	29	8.6	6952	1	1	1	943.478	1884.94	2	1884.98	-0.0358	1	79.26	1.5e-06	K	SAAQAAAQTNSNAAGKQLR	K	Methyl (R); Methyl (K)	0.0000000000000003002.0	File14328 Spectrum723 scans: 2949
11	tr|K3W4R2|K3W4R2_MOUSE	Myosin-14 OS=Mus musculus OX=10090 GN=Myh14 PE=1 SV=1	369	229335	15	15	12	12	7.5	5.51	4719	1	1	1	772.881	1543.75	2	1543.75	0	0	59.24	0.00013	K	LAQAEEQLEQESR	E	Methyl (R)	0.0000000000002.0	File14328 Spectrum2834 scans: 5660
13	tr|Q3TJ01|Q3TJ01_MOUSE	RNA-splicing ligase RtcB homolog OS=Mus musculus OX=10090 GN=Rtcb PE=2 SV=1	317	55731	14	14	8	8	18.4	6.77	7792	1	1	1	1071.94	2141.87	2	2141.87	0	1	23.63	0.045	R	EGYAWAEDKEHCEEYGR	M	Methyl (R)	0.00000000000000002.0	File14328 Spectrum2527 scans: 5276
13	tr|Q3TJ01|Q3TJ01_MOUSE	RNA-splicing ligase RtcB homolog OS=Mus musculus OX=10090 GN=Rtcb PE=2 SV=1	317	55731	14	14	8	8	18.4	6.77	7793	1	1	1	714.966	2141.88	3	2141.87	0.0004	1	36.49	0.0024	R	EGYAWAEDKEHCEEYGR	M	Methyl (R)	0.00000000000000002.0	File14328 Spectrum2518 scans: 5264	emPAI	1.23
22	sp|Q9ERD7|TBB3_MOUSE	Tubulin beta-3 chain OS=Mus musculus OX=10090 GN=Tubb3 PE=1 SV=1	218	50842	11	11	7	7	21.6	4.82	9404	1	1	1	1541.05	4620.14	3	4620.13	0.0051	0	33.06	0.014	K	VSDTVVEPYNATLSIHQLVENTDETYCIDNEALYDICFR	T	Methyl (R)	0.000000000000000000000000000000000000002.0	File14328 Spectrum9123 scans: 14093	emPAI	0.55
23	tr|Q3TIK8|Q3TIK8_MOUSE	Heterogeneous nuclear ribonucleoprotein A1 OS=Mus musculus OX=10090 GN=Hnrnpa1 PE=2 SV=1	211	34259	7	7	4	4	20.6	9.27	6459	2	1	1	899.965	1797.92	2	1797.91	0.0004	0	38.94	0.015	K	LFIGGLSFETTDESLR	S	Methyl (R)	0.0000000000000002.0	File14328 Spectrum8936 scans: 13735
26	tr|Q3TB63|Q3TB63_MOUSE	Heat shock cognate 71 kDa protein (Fragment) OS=Mus musculus OX=10090 GN=Hspa8 PE=2 SV=1	199	50547	7	7	6	6	18.1	6.17	6597	1	1	1	606.005	1814.99	3	1815.01	-0.0217	1	63.26	4.1e-05	R	IINEPTAAAIAYGLDKK	V	2 Methyl (K)	0.00000000000000033.0	File14328 Spectrum7175 scans: 11653	emPAI	0.56
27	tr|A2A513|A2A513_MOUSE	Keratin, type I cytoskeletal 10 OS=Mus musculus OX=10090 GN=Krt10 PE=1 SV=1	196	57178	5	5	5	5	8.9	5	1572	1	1	1	516.303	1030.59	2	1030.59	0	0	39.52	0.014	R	VLDELTLSK	S	Methyl (K)	0.000000003.0	File14328 Spectrum5484 scans: 9267
40	tr|B7FAU9|B7FAU9_MOUSE	Filamin, alpha OS=Mus musculus OX=10090 GN=Flna PE=1 SV=1	162	283177	7	7	4	4	2.7	5.67	3721	1	1	1	691.941	1381.87	2	1381.89	-0.024	1	47.99	0.00021	R	LIALLEVLSQKK	M	2 Methyl (K)	0.000000000033.0	File14328 Spectrum8966 scans: 13783
81	tr|Q0VG47|Q0VG47_MOUSE	Heterogeneous nuclear ribonucleoprotein A3 OS=Mus musculus OX=10090 GN=Hnrnpa3 PE=2 SV=1	89	37291	3	3	2	2	8.1	8.46	6378	2	0	1	892.957	1783.9	2	1783.9	0.0012	0	63.62	5.2e-05	K	LFIGGLSFETTDDSLR	E	Methyl (R)	0.0000000000000002.0	File14328 Spectrum8908 scans: 13687	emPAI	0.29
166	tr|Q6PE61|Q6PE61_MOUSE	Frmd4b protein OS=Mus musculus OX=10090 GN=Frmd4b PE=2 SV=1	48	77617	1	1	1	1	2.2	8.47	6538	1	1	1	453.254	1808.99	4	1808.99	-0.0029	1	48.11	0.0012	K	EYPLNIGEKPPQVRR	R	Methyl (R)	0.000000000000020.0	File14328 Spectrum1770 scans: 4320	emPAI	0.04
175	tr|E9Q8K5|E9Q8K5_MOUSE	Titin OS=Mus musculus OX=10090 GN=Ttn PE=1 SV=1	46	3742137	2	2	1	1	0	6.03	1244	1	1	1	492.316	982.618	2	982.629	-0.0111	1	37.26	0.0073	R	LIGELRLR	V	Methyl (R)	0.00000200.0	File14328 Spectrum6589 scans: 10752	emPAI	0
200	tr|Q9Z1R9|Q9Z1R9_MOUSE	Protease, serine 1 (trypsin 1) OS=Mus musculus OX=10090 GN=Prss1 PE=1 SV=1	39	26802	1	1	1	1	8.1	4.75	7946	1	1	1	742.378	2224.11	3	2224.11	0.0005	0	39.39	0.013	R	LGEHNINVLEGNEQFIDAAK	I	Methyl (K)	0.00000000000000000003.0	File14328 Spectrum7327 scans: 11854	emPAI	0.12
214	tr|Q3TII2|Q3TII2_MOUSE	Eukaryotic translation initiation factor 3 subunit H OS=Mus musculus OX=10090 GN=Eif3h PE=2 SV=1	37	39964	1	1	1	1	7.1	6.2	8873	1	1	1	960.167	2877.48	3	2877.48	0.0001	0	36.59	0.018	R	ALLDSQFSYQHAIEESVVLIYDPVK	T	Methyl (K)	0.0000000000000000000000003.0	File14328 Spectrum9233 scans: 14394	emPAI	0.08
219	sp|A2AQP0|MYH7B_MOUSE	Myosin-7B OS=Mus musculus OX=10090 GN=Myh7b PE=3 SV=1	36	222501	1	1	1	1	0.4	5.69	1270	1	1	1	493.798	985.581	2	985.592	-0.0108	1	35.56	0.038	K	DQKVLTVR	E	Methyl (R); Methyl (K)	0.00300002.0	File14328 Spectrum8085 scans: 12709	emPAI	0.01
223	tr|Q3T9S7|Q3T9S7_MOUSE	Pyruvate carboxylase OS=Mus musculus OX=10090 GN=Pcx PE=2 SV=1	35	130519	1	1	1	1	0.5	6.25	341	1	1	1	414.751	827.487	2	827.498	-0.0109	1	34.81	0.047	R	RLQELR	E	Methyl (R)	0.200000.0	File14328 Spectrum2887 scans: 5726	emPAI	0.03
225	tr|A0A3Q4EBV9|A0A3Q4EBV9_MOUSE	Cap-specific mRNA (nucleoside-2~-O-)-methyltransferase 1 (Fragment) OS=Mus musculus OX=10090 GN=Cmtr1 PE=1 SV=1	34	42069	1	1	1	1	1.9	5.06	382	1	1	1	421.771	841.527	2	841.513	0.0137	1	34.45	0.042	K	RIGELAR	H	2 Methyl (R)	0.2000002.0	File14328 Spectrum6166 scans: 10187	emPAI	0.08
236	tr|A0A1L1SQQ9|A0A1L1SQQ9_MOUSE	Rab effector MyRIP (Fragment) OS=Mus musculus OX=10090 GN=Myrip PE=1 SV=1	29	61142	1	1	1	1	1.3	8.8	1355	1	1	1	333.55	997.628	3	997.619	0.009	1	29.11	0.058	-	WRILLQR	R	Methyl (R)	0.0200000.0	File14328 Spectrum4126 scans: 7446	emPAI	0.05
