# Supplementary material for: Targeting PRMT3 impairs methylation and oligomerization of HSP60 to boost anti-tumor immunity by activating cGAS/STING signaling
Source: Nat Commun. 2024 Sep 10;15:7930. doi: 10.1038/s41467-024-52170-3 (PMC11387718; doi:10.1038/s41467-024-52170-3)
Supplement: Supplementary file 6 — Source Data [file 41467_2024_52170_MOESM6_ESM.xlsx]

## Sheet: Figure1
1b	PRMT3	Cytotoxic	1d	OS Days	PRMT3-low	PRMT3-High	RFS Days	PRMT3-low	PRMT3-High	1f	PRMT3-High	PRMT3-low		1I		OS Days	PRMT3-low	PRMT3-High		1K	OS Days	PRMT3-low	PRMT3-High
	6.36	0.128		110.1	1		71.6333	1		Left	15.7	32		Left	6	15.1	0			Left	22.3	0
	8.46	0.018		11.9333	1		7.66667	1			10	33.7			6	9.2	1				25.6	0
	7.12	0.081		111.3	0		111.3	0			14.2	38			2	12.5	0				18.4	1
	8.58	0.083		110.167	0		90.9333	1			14.2	38.9			0	11.7	0				6.9	0
	7.13	0.114		5.03333	1		3.43333	1			7.14	33.6			2	36.9	0				13.5	1
	8.39	0.056		11.1	1		3.8	1			6.66	28.9			1	36.2	1				16.2	1
	7.83	0.059		109.5	0		109.5	0			10	35.7			1	8.9	1				21.6	1
	7.58	0.11		110.267	0		110.267	0			6.9	37.4			1	26.5	0				25.9	0
	7.52	0.101		110.2	0		57.5	1			10.22	28.48			4	27.3	0				9.2	1
	7.24	0.094		110.1	0		110.1	0			7.85	32.21			4	21	1				3.4	0
	8.1	0.057		109.233	0		109.233	0		Right	PRMT3-High	PRMT3-low			4	13.6	0				11.4	0
	8.56	0.055		109.833	0		109.833	0			10	28.6			6	11.7	1				13.7	0
	7.52	0.062		108.7	0		104.567	1			7.69	30			2	30.5	0				12.2	0
	8.92	0.13		15.9	1		1.43333	1			9.33	20.8			2	22.5	0				22.5	0
	7.36	0		108.6	0		108.6	0			8.89	21.3			8	9.5		1			32.1	0
	8.83	0		109.1	0		109.1	0			7.79	17.9			8	3.8		1			18.9	0
	7.88	0		108.233	0		62.7667	1			11.7	23.1			8	5.3		1			15.8	0
	7.62	0		8.8	1		2.23333	1			7.79	21.8			12	4.8		1			5.6		1
	8.63	0		107.9	0		107.9	0			10	25.5			12	9.7		1			4.9		1
	7.97	0.108		106.167	0		106.167	0			10.21	25.48			12	10.4		1			13.6		0
	8.21	0		106.067	0		11.1333	1			12.3	24.51			12	18.5		0			17.9		0
	7.39	0.033		104.633	0		104.633	0							9	30.6		0			7.9		1
	7.55	0.116		24.2	1		6.33333	1							9	9.8		1			9.1		1
	8.47	0.068		2.6	1		9.13333	0							8	12.5		1			17.4		0
	8.04	0.064		52.7667	1		29.7667	1							8	18.5		0			12.5		0
	8.86	0.054		102.7	0		102.7	0							9	23.5		1			4.4		1
	8.04	0.075		61.8667	1		7.43333	1							12	30.1		0			6.8		1
	9.02	0.112		100.767	0		100.767	0							12	12.5		1			9.3		1
	8.63	0.062		101.033	0		101.033	0							12	25.9		0			15.2		1
	8.2	0.006		28	1		22	1							12	13.6		1			15.3		1
	7.78	0.1		97.7333	0		97.7333	0													12.7		0
	7.93	0.081		5.3	1		7.7	0													19.2		0
	8.41	0.111		98.1667	0		98.1667	0						Right		PFS Days	PRMT3-low	PRMT3-High			8.5		0
	8.85	0.059		97.6	0		55.3333	1							6	15.1	0
	8.1	0.125		97.8	0		12.5333	1							6	6.8	1
	7.97	0.105		97.8333	0		97.8333	0							2	12.5	0			Right	PFS Days	PRMT3-low	PRMT3-High
	7.02	0.13		96.4333	0		4.16667	1							0	11.7	0				15.3	1
	8.87	0.07		41.3	1		8.9	1							2	30.1	0				25.6	0
	7.59	0.111		96.6667	0		96.6667	0							1	31.2	0				15.2	1
	8.7	0.082		93.1333	0		17.0333	1							1	4.4	1				6.9	0
	9.44	0.076		47	1		37.6667	1							1	26.5	1				8.5	1
	7.63	0.069		93.9	0		93.9	0							4	27.3	0				12.2	1
	7.76	0.108		93.7667	0		93.7667	0							4	18.4	1				16.8	1
	8.19	0.095		93.1667	0		13.5333	1							4	13.6	0				25.9	0
	6.51	0.114		92.9333	0		92.9333	0							6	9.2	1				4.6	1
	8.24	0.124		92.7667	0		43.3	1							2	26.6	0				3.4	0
	6.91	0.14		92.1667	0		7.3	1							2	22.5	0				10.4	1
	7.96	0.117		90.8333	0		10.9333	1							8	5.6		1			13.7	0
	7.24	0.045		24	1		30.7	0							8	3.2		1			9.9	0
	7.64	0.016		12.1667	1		20.0667	0							8	2.6		1			9.9	0
	7.74	0.126		90.1	0		90.1	0							12	2.8		1			15.3	0
	7.14	0.041		90.0667	0		90.0667	0							12	6.3		1			22.1	1
	8.48	0.04		90.6667	0		90.6667	0							12	8.4		1			19.3	0
	8.29	0.063		17.5	1		6.33333	1							12	15.1		0			2.5		1
	7.57	0.076		89.2	0		89.2	0							9	22.4		1			2.5		1
	7.9	0.023		88.9667	0		88.9667	0							9	5.6		1			13.6		0
	7.59	0.032		75.5	1		25	1							8	8.9		1			14.2		1
	7.58	0.104		52.2667	1		3	1							8	18.5		0			2.1		1
	9.02	0.121		87.1	0		87.1	0							9	17.8		1			4.5		1
	8.7	0.006		85.6333	0		85.6333	0							12	30.1		0			14.2		0
	7.85	0.091		85.3333	0		85.3333	0							12	10.3		1			12.5		0
	8.21	0.144		64.4333	1		8.13333	1							12	25.9		0			2.6		1
	8	0.09		84.9667	0		84.9667	0							12	10.5		1			3.3		1
	8.13	0.042		84.3	0		84.3	0													1.3		1
	7.46	0.117		83.0667	0		48.4667	1													12.6		1
	6.86	0.129		83.8333	0		1.63333	1													15.8		0
	8.73	0.081		82.6	0		12.2667	1													9.2		1
	7.22	0.1		83.2333	1		19.5	1													15.7		0
	6.05	0.105		78.0667	1		35.5333	1													8.2		1
	7.75	0.043		82.1	0		82.1	0
	8	0.106		82.2	0		34.7333	1
	7.04	0.056		46.5333	1		50	1
	8.39	0.1		80.8667	0		80.8667	0
	8.62	0		17.2	1		4.66667	1
	8.12	0.085		53.9	1		17.5333	1
	7.22	0.123		79.1	0		79.1	1
	6.57	0.121		79.4333	0		79.4333	0
	8.44	0.071		37.7667	1		46.3667	0
	7.7	0.039		77.5333	0		77.5333	0
	7.93	0.034		77.4667	0		77.4667	0
	7.37	0.172		77.1667	0		42.6	1
	8.12	0.079		76.8667	0		76.8667	0
	7.98	0.111		76	0		76	0
	7.42	0.077		76.4667	0		7.26667	1
	7.94	0.078		11.7667	1		2.5	1
	8.45	0.04		7.46667	1		12.4	0
	8.51	0.028		10.2667	1		3.06667	1
	7.44	0.06		74.1333	0		74.1333	0
	9.09	0.075		26.8	1		34.0333	0
	7.5	0.116		73.4667	0		73.4667	0
	7.91	0.077		74.1	0		74.1	0
	8.66	0.038		49.5333	1			0
	7.82	0.098		73.1333	0		73.1333	0
	8.46	0.092		72.9667	0		72.9667	0
	8.45	0.084		24.3	1			0
	8.51	0.1		71.7667	0		30.5333	1
	8.04	0.083		68.8333	0		68.8333	0
	8.78	0		71.3667	0		71.3667	0
	7.56	0.096		70.9333	0		70.9333	0
	8	0.074		69.7667	0		15.8667	1
	7.5	0.113		69.3333	0		26.0667	1
	6.71	0.109		70.8	0		70.8	0
	6.91	0.079		61.1667	1		69.7333	0
	9.79	0.059		27.1333	1		5	1
	7.97	0.059		69.1333	0		69.1333	0
	8.38	0.038		43.1333	1		32.2333	1
	8.26	0.051		68.7333	0		25.3	1
	7.12	0.055		68	0		68	0
	7.59	0.077		65.5667	0		65.5667	0
	7.64	0.09		67.0667	0		3.93333	1
	8.46	0.025		65.5333	0		26.5667	1
	6.83	0.124		66.5667	0		66.5667	0
	7.98	0.069		66.4333	0		16.6333	1
	8.24	0.07		65.7333	0		7.73333	1
	8.31	0.03		64.9333	0		4.6	1
	8.25	0.049		16.2	1		1.96667	1
	8.12	0.035		31.5667		1	13.6		1
	7.94	0.026		107.233		0	107.233		0
	7.9	0.093		108.667		0	4.5		1
	7.67	0.119		76.5667		1			0
	8.62	0.121		107.5		0	107.5		0
	7.92	0.116		21.4667		1	4.26667		1
	9.41	0.085		107.1		0	107.1		0
	8.14	0.055		49.7667		1	60.2333		0
	8.22	0.064		106.567		0	106.567		0
	8.29	0.03		9.53333		1	7.9		1
	8.64	0.069		12.7		1	1.63333		1
	8.63	0.113		105.067		0	105.067		0
	7.72	0.09		33.5		1	7.56667		1
	9.08	0.012		51.6		1	49.5		1
	8.56	0.061		14.3333		1	3.6		1
	8.03	0.004		102.967		0	102.967		0
	8.1	0.101		23.2667		1	7.9		1
	8.11	0.07		101.967		0	60.3667		1
	7.93	0.128		43.7667		1	29.5		1
	7.22	0.064		27.1		1	15.8667		1
	7.69	0.13		11.4667		1	4.43333		1
	10	0		47.5		1	25.9333		1
	7.71	0.11		97.7667		0	97.7667		0
	8.14	0.009		98.0667		0	98.0667		0
	7.51	0.111		97.9333		0	97.9333		0
	8.41	0		97.7333		0	97.7333		0
	8.54	0.048		97.9333		0	85.0667		1
	7.42	0.055		97.1333		0	44.6		1
	8.7	0.06		0.966667		1	8.8		0
	9.95	0.026		97.2333		0	2.53333		1
	9.08	0.06		30.5667		1	9.96667		1
	7.53	0.12		96.2333		0	1.13333		1
	8.85	0.069		95.5		0	95.5		0
	7.15	0.135		28.4333		1	10.3333		1
	7.41	0.088		94.0667		0	94.0667		0
	8.32	0.018		26.9667		1	4.86667		1
	7.57	0.071		95.2667		0	95.2667		0
	7.18	0.112		94.0333		0	33.7		1
	8.69	0.039		2.23333		1	1.13333		1
	8.53	0.071		46.2		1	13.4667		1
	7.84	0.087		9.33333		1	1.16667		1
	7.64	0.069		92.0333		0	92.0333		0
	8.08	0.093		92		0	92		0
	7.46	0.082		91.9333		0	91.9333		0
	7.38	0.043		5.26667		1	1.53333		1
	6.63	0.144		3.53333		1	1.13333		1
	8.3	0.029		56.1333		1	8.96667		1
	8.01	0.03		73.7		1	38.1		1
	8.14	0.097		72.0333		1	9.13333		1
	8.71	0.086		89.9		0	89.9		0
	7.59	0.079		89.4333		1	28.7333		1
	8.63	0.027		90		0	90		0
	7.39	0.174		87.4667		0	23.7		1
	8.17	0.101		88.7333		1	46.7		1
	6.65	0.112		88.6333		0	88.6333		0
	8.05	0.113		15.1		1	4		1
	7.87	0.089		88.1		0	37.1		1
	8.5	0		3.4		1	1.5		1
	7.94	0.09		20.5		1	26.9		0
	7	0.062		87.5333		0	87.5333		0
	9.32	0.048		87.0333		0	87.0333		0
	5.84	0.131		87.4		0	4.93333		1
	7.17	0.171		86.6		0	86.6		0
	7.41	0.183		85.6333		0	85.6333		0
	8.41	0.014		85.5		0	85.5		0
	8.13	0.073		18		1	4.76667		1
	8.47	0.084		5.83333		1	2.33333		1
	7.54	0.049		85.3		0	85.3		0
	8.56	0.078		12.6		1	5.63333		1
	7.83	0.07		85.1		0	85.1		0
	5.36	0.111		84.3		0	50.4667		1
	9.32	0.09		58.9333		1	8.63333		1
	7.96	0.079		83.4		0	20.5667		1
	8.15	0.095		17.1667		1	3.23333		1
	7.38	0.113		83.3333		0	83.3333		0
	7.52	0.074		83.1		0	83.1		0
	8.39	0.077		83.2667		0	1		1
	8.7	0		80.0333		0	7		1
	7.55	0.03		82.4667		0	1.16667		1
	8.49	0		83.2		0	83.2		0
	8.47	0.031		13.9333		1	22.8		0
	7.39	0.15		80.3667		0	80.3667		0
	8.1	0.087		80.5667		0	22.3333		1
	7.36	0.068		79.7333		0	79.7333		0
	7.39	0.06		75.8667		0	42.1667		1
	7.6	0.085		4.3		1	10.2667		0
	6.92	0.109		78.4667		0	78.4667		0
	7.73	0.036		60.4333		1			0
	8.41	0.09		31		1	1.13333		1
	9.08	0.096		77.3333		0	77.3333		0
	8.07	0.058		77.7667		0	77.7667		1
	7.61	0.058		77.6		0	4.16667		1
	8.69	0.019		34.8		1	12.2667		1
	8.07	0.076		76.7		0	76.7		0
	9.17	0.103		76.3333		0	76.3333		0
	7.74	0.081		74.3333		0	5.46667		1
	8.7	0.079		76.3667		0	76.3667		0
	7.66	0.087		75.1		0	21.9333		1
	7.91	0.047		60.1667		1	14.8667		1
	8.15	0.018		67.5333		1			0
	8.28	0.064		73.8667		0	73.8667		0
	7.92	0.123		72.3667		0	72.3667		0
	6.75	0.02		10.0667		1	3.86667		1
	8.21	0.025		46.7667		1	9.86667		1
	9.1	0.115		3.13333		1	1.2		1
	7	0.119		3.6		1	1.33333		1
	8.01	0.047		65.3		1	3.8		1
	7.91	0.082		71.5333		0	1.6		1
	8.47	0.042		68.8		0	68.8		0
	8.48	0.063		68.7667		0	1.2		1
	8.44	0.096		12.0667		1	5.8		1
	7.73	0		66.2		0	66.2		0
	8.72	0.09
	7.81	0.08
	6.88	0.09
	8.02	0.047
	8.12	0.074
	8.39	0.106
	8.18	0.004
	8.56	0.135
	9.06	0.046
	8.76	0
	7.94	0.088
	7.16	0.097
	8.68	0.025
	7.43	0.095
	8.98	0.031
	9.17	0.008
	8.32	0.081
	8.27	0.088
	8.24	0
	8.25	0.027
	8.1	0.077
	7.74	0.005
	7.56	0.115
	7.7	0.064
	7.95	0
	6.44	0.1
	6.63	0.117
	8.32	0
	7.81	0.084
	8.29	0
	8.2	0.059
	7.27	0.08
	7.87	0.083
	8.35	0.049
	7.71	0.066
	6.51	0.107
	7.83	0.078
	7.26	0.054
	9.89	0.102
	7.24	0.097
	9.15	0.09
	7.93	0.1
	7.46	0.104
	7.23	0.133
	7.32	0.081
	6.31	0.114
	7.9	0.038
	7.9	0.085
	7.6	0.07
	8.31	0
	8.53	0.107
	7.41	0.063
	7.78	0.126
	7.65	0.071
	8.28	0.11
	7.45	0.122
	8.71	0.041
	7.42	0.057
	8.21	0.112
	7.15	0.057
	8.7	0.091
	6.84	0.107
	8.79	0.084
	6.28	0.084
	7.97	0.094
	7.19	0.073
	7.49	0.031
	8.2	0.025
	8.15	0.031
	7.91	0.111
	8.28	0.025
	8.26	0.059
	8.49	0.061
	7.46	0.097
	7.94	0.075
	8.38	0.071
	7.87	0.081
	8.53	0.094
	8.13	0.086
	7.42	0.056
	7.7	0.077
	8.59	0.053
	7.96	0.063
	7.49	0.088
	7.97	0.072
	8.1	0
	7.49	0.022
	7.75	0.103
	7.73	0.071
	7.18	0.101
	7.9	0.067
	7.51	0.08
	8.34	0.098
	8.74	0.067
	8.14	0.127
	8.62	0
	8.28	0.052
	7.32	0.191
	7.75	0
	7.84	0.068
	6.89	0.039
	8.31	0.072
	8.12	0.043
	9.18	0.009
	8.01	0.014
	8.21	0.108
	8.25	0.065
	8.18	0.047
	8.01	0.048
	7	0.133
	8.07	0
	8.7	0.022
	7.87	0.053
	5.79	0.141
	7.39	0.089
	7.73	0
	7.48	0.104
	8.18	0.09
	8.32	0
	7.76	0.156
	8.28	0.138
	8.02	0.107
	7.28	0.068

## Sheet: Figure2
2a	PD1-	PD1+	2c	IgG	anti-PD1	2e	Med	CD8+T	2g	hour	IFN			DMSO			2i	IFN-	IFN+	IFN+ + siSTAT1
	0.001423	0.003079		1.11991	4.94756	Left	0.83965	3.98484	Left	0	0.830306	1.21564	0.953771	0.438732	1.67181	0.889713		0.938987	1.79731	1.20791
	0.005461	0.005398		0.884772	5.52785		0.667972	5.18563		24	3.43835	3.34432	3.73657	0.940442	0.927495	0.902133		0.952095	1.59752	0.99482
	0.002947	0.004899		0.995421	4.91339		1.49263	3.14818		48	4.89638	4.17482	4.56848	1.32968	1.54873	1.37657		1.10894	1.74816	1.02279
	0.001536	0.005666
	0.001484	0.006464					Med	CD8+T		hour	IFN			DMSO			2k	IgG	STAT1
	0.001494	0.005666				Middle	1.09806	4.10758	Right	0	0.824624	0.769402	1.40621	0.887604	1.01959	1.09277		2.32947	29.446
	0.003578	0.005866					1.09806	4.10758		24	2.33239	1.98868	1.70741	0.931732	1.03382	0.998606		3.68075	41.6429
	0.003835	0.005866					0.803829	3.24516		48	6.37228	5.2119	5.2119	0.938213	1.32683	1.13131		2.58471	33.1285
	0.002147
	0.002501

## Sheet: Figure3
3a	Days	sgNC					sgPRMT3-1					3b	sgNC	sgPRMT3-1
	0	0	0	0	0	0	0	0	0	0	0		1.53	0.92
	4	21.4375	10.976	0	14.7175	4.6305	70.304	10.976	14.8955	4.6125	16.767		1.46	1.37
	8	189.037	172.062	66.3255	70.8295	47.652	265.721	20.956	45.5625	104.284	74.4385		1.67	1.03
	10	402.178	287.086	226.148	407.932	255.881	237.276	164.255	197.582	356.224	380.894		1.26	1.26
	12	841	857.736	534.154	633.786	713.9	488.763	340.736	751.403	380.926	622.913		1.37	0.88
	14	1643.37	1492.14	1429.75	1277.95	1442.12	1409.89	1202.26	938.599	1000.19	998.514
3c	Days	sgNC						sgPRMT3-1						sgPRMT3-2
	0	0	0	0	0	0	0	0	0	0	0	0	0	0	0	0	0	0	0
	3	0	0	0	0	0	0	0	0	0	0	0	0	0	0	0	0	0	0
	6	186.624	105.875	233.431	113.132	144	153.76	74.4385	92.512	97.5375	155.682	52.111	44.1	77.5	97.344	246.519	197.582	110.412	190.104
	9	443.576	334.012	414.736	314.288	374.051	526.96	188.012	197.582	309.304	271.483	227.812	246.519	285.607	253.134	262.35	310.881	253.946	279.735
	12	671.767	633.536	733.808	706.458	627.748	565.524	419.458	436.652	489.011	431.331	375.584	429.133	314.263	332.429	268.64	468.705	454.252	403.548
	15	1080.71	1004.5	785.891	1339.65	1074.14	1173.57	649.812	667.31	796.156	698.784	616.073	688.753	482.644	408.991	552.704	733.007	529.939	702.099
3d	sgNC	sgPRMT3-1	sgPRMT3-2	3f	sgNC	sgPRMT3-1	sgPRMT3-2	3g	sgNC	sgPRMT3-1	sgPRMT3-2		sgNC	sgPRMT3-1	sgPRMT3-2
	1.771	0.375	0.386		34	52.5	48.3	Left	16.8	23.8	23.4	Right	9.91	13.2	14.2
	0.774	0.356	0.37		33.7	52.9	47.9		16.9	24.7	24.2		10.1	13.3	14
	0.371	0.291	0.177		34	53.3	49		17	22.9	23.4		9.63	13.5	13.6
	0.781	0.312	0.11		31.4	58.9	52.5		14.6	25.7	27.5		8.55	14.3	16.8
	0.852	0.301	0.12		30.5	50.5	53.6		13.1	26.2	26.3		7.63	16.1	13.6
	0.745	0.201	0.065
3h	Days	DMSO					SGC707
	0	0	0	0	0	0	0	0	0	0	0	3i	DMSO	SGC707
	4	45.5625	22.016	36.1415	83.1875	6.8625	16.384	37.044	7.497	6.0835	31.2375		1.854	0.894
	8	154.213	137.312	99.6415	88.434	42.592	70.304	71.944	53.6625	143.748	105.338		1.479	1.352
	10	446.738	449.748	150.381	364.366	207.103	415.853	246.519	219.64	268.363	216.562		1.684	1.084
	12	664.848	602.761	853.013	621.92	839.788	638.144	514.553	442.225	435.896	786.888		1.683	0.994
	14	1731.68	1292.83	1586.3	1285.47	1437.82	1285.68	927.545	1138.69	611.104	985.263		1.449	1.532
3j	Days	DMSO						SGC707						3k	DMSO	SGC707
	0	0	0	0	0	0	0	0	0	0	0	0	0		1.152	0.305
	3	0	0	0	0	0	0	0	0	0	0	0	0		1.046	0.27
	6	138.915	102.528	166.887	126	100	87.5	17.92	44.8695	245.48	72.03	21.4375	40		0.881	0.299
	9	410.533	352.211	278.776	358.473	337.714	371.495	74.4385	119.168	194.728	140.896	366.469	137.312		0.711	0.184
	12	676.602	614.843	470.166	582.566	834.497	467.044	220.037	303.119	367.138	427.538	474.016	227.628		0.601	0.17
	15	1108.29	765.761	1190	890.594	996.171	1292.86	642.921	691.988	375.458	536.216	754.661	577.154		0.445	0.114
3m	DMSO	SGC707	3n	DMSO	SGC707	3o	DMSO	SGC707	3r	DMSO	SGC707
	25.2	31.7		9.59	14.8		22.2	36.4		702.297	205.35
	25.7	31.3		8.7	15.9		21.8	37.6		358.322	455.37
	25.3	30.6		8.89	14.1		21.8	36.9		1105.92	44.5465
	23.5	33.6		7.55	16.6		19.5	34.5		1163.66	252.333
	23.1	32.8		8.12	16.42		19.3	32.8		402.178	616.512
										411.362	260.439
3t	DMSO	SGC707	3u	DMSO	SGC707		DMSO	SGC707
	5.85	15.6		5.33	12.78		8.82	18.92
	6.62	16.8		4.68	13.44		6.89	18.85
	7.83	15.73		4.83	12.85		7.88	17.93
	4.42	18.44		2.33	14.6		5.56	14.5
	4.15	14.57		3.14	15.1		4.15	15.1
3x	Anno1	Group	Prop		Anno2	Group	Prop
Left	B cell	KO	0.417719	Right	CD4+ T	KO	0.340911
	T cell	KO	0.40948		CD8+ T	KO	0.412145
	Macrophage	KO	0.0535324		NK cell	KO	0.0536006
	Monocyte	KO	0.0219893		Prolif T	KO	0.109654
	Proliferating cell	KO	0.061423		Other	KO	0.0496691
	NK cell	KO	0.0259346		Treg	KO	0.0237836
	Endothelial cell	KO	0.00410003		MAIT	KO	0.0102374
	Dendritic cell	KO	0.00582126		CD4+ T	NC	0.161049
	B cell	NC	0.029568		CD8+ T	NC	0.297271
	T cell	NC	0.196988		NK cell	NC	0.302622
	Macrophage	NC	0.340071		Prolif T	NC	0.145532
	Monocyte	NC	0.240706		Other	NC	0.0493312
	Proliferating cell	NC	0.0596512		Treg	NC	0.023542
	NK cell	NC	0.113753		MAIT	NC	0.0206528
	Endothelial cell	NC	0.00860087
	Dendritic cell	NC	0.0106619

## Sheet: Figure5
5b	Days
	0	0	0	0	0	0	0	0	0	0	0	0	0	0	0	0	0	0	0	0	0	0	0	0	0
	4	0	0	0	0	0	0	0	0	0	0	0	0	0	0	0	0	0	0	0	0	0	0	0	0
	8	335.24	253.645	230.257	144.392	191.231	407.954	21.8071	134.588	75.3547	30.3962	223.363	140.997	141.145	119.57	131.804	199.346	332.126	401.409	99.6188	119.57	16.5381	112.175	122.694	134.43
	10	528.483	436.938	432.239	381.512	354.938	704.102	256.997	230.81	160.71	237.153	141.394	176.447	496.355	642.164	398.559	442.42	409.396	566.351	136.885	127.724	168.76	289.934	204.766	299.935
	12	745.853	842.315	576.382	872.083	808.796	972.16	613.506	422.156	337.611	560.937	504.44	423.021	903.129	745.975	720.014	800.337	1417.92	1211.25	492.038	277.775	509.645	504.01	421.881	547.259
	14	1750.04	1228.86	1252.78	1418.53	1070.46	1448.09	792.767	622.719	756.4	543.818	705.535	887.61	1611.86	1467.35	1391.85	1138.02	1505.14	1643.1	965.78	627.549	539.49	607.362	716.306	727.543
5d	0.94	0.34	0.692	0.309	5e
	0.583	0.23	0.827	0.345		25	45	18	33		12	28	8	25	5f	34.1	64.5	36.8	54.7	5g	15.8	23.5	11.7	24.4
	0.485	0.216	0.554	0.196		24	44	14	36		11	21	6	24		34.5	63.7	36.1	56.1		15.7	22.5	11.3	23.9
	0.462	0.073	0.439	0.056		22	39	15	32		8	22	8	25		35.3	64.3	36.4	54.3		15.4	22.3	11.9	23.5
	0.674	0.068	0.399	0.073		18	49	21	31		15	25	8	26		30.55	68.95	39.41	53.3		13.3	20.5	8.85	26.3
	0.471	0.031	0.283	0.043		28	32	23	41		11	27	12	25		31.51	62.7	38.8	52.56		12.4	19.5	9.54	25.5
						12	41	18	29		11	25	13	21
						24	48	28	32		10	25	11	21							20.5	31.2	18.6	25.4
						24	42	12	48		8	30	9	23							20.7	30.4	18.3	26.6
						18	45	13	44		13	28	10	20							20.6	31	18.9	26.1
											13	26	8	20							23.3	33.6	19.2	28.15
																					18.5	29.6	17.3	25.33
5i	0	0	0	0	0	0	0	0	0	0	0	0	0	0	0	0	0	0	0	0	0	0	0	0	0	0	0	0	0	0	0
	4	0	0	0	0	0	0	0	0	0	0	0	0	0	0	0	0	0	0	0	0	0	0	0	0	0	0	0	0	0	0
	8	97.0523	90.6449	34.5671	117.212	176.693	26.3785	292.514	214.04	142.869	238.574	286.329	330.611	123.78	147.897	188.979	313.236	191.913	288.691	71.7821	130.422	206.131	121.335	119.662	40.3108	74.0962	108.825	113.013	136.89	73.3414	60.0192
	10	122.07	102.911	237.276	265.161	213.273	197.173	419.458	674.616	407.536	431.33	631.665	429.516	285.607	332.429	268.64	246.467	248.774	376.292	162.042	149.039	286.779	246.519	159.297	185.575	56.2999	175.501	198.533	186.746	82.8849	142.853
	12	377.642	494.257	435.214	506.131	271.755	302.552	767.947	925.225	622.521	870.482	869.697	654.364	390.023	600.817	489.845	344.92	687.641	608.595	275.154	352.57	421.576	379.238	342.577	262.606	166.265	337.65	421.152	321.023	279.898	494.492
	14	637.601	638.765	523.436	846.649	759.465	592.896	1616.2	1181.67	1319.98	1303.08	1469.86	1418.78	1124.44	957.315	930.349	899.346	1113.38	948.879	787.639	824.541	615.04	749.909	296.899	313.992	675.842	766.824	518.11	400.872	505.976	578.758
5k	0.302	1.105	0.477	0.169	0.226	5m	25	18	21	32	32		40	15	21	41	37
	0.385	0.788	0.444	0.314	0.183		29	12	21	32	34		35	12	22	38	37
	0.179	0.655	0.308	0.205	0.165		25	14	21	34	32		33	14	21	41	37
	0.184	0.449	0.423	0.181	0.157		31	11	23	35	36		37	14	21	41	38
	0.179	0.565	0.29	0.213	0.093		28	15	19	31	31		38	16	23	43	36
	0.175	0.427		0.076	0.042		23	14	19	25	27		33	15	25	38	35
							31	13	17	28	28		35	13	25	38	37
							28	16	19	27	26		41	15	22	41	33
							27	11	18	31	27		39	10	20	42	36
							29	16	24	20	29		33	16	24	39	38
5n	67.9	25.6	28.3	50.8	37.7	5o	14.7	3.08	11.9	22.7	14.8		34.2	5.01	23.8	48.9	30.9
	68.3	26	29.1	50.8	37.5		14.5	3.12	11.6	21.3	14.6		33.3	5.38	23.2	48.4	31
	68.3	25.8	31.1	50.8	37.1		15.1	3.27	10.4	21.5	14.8		36.5	5.21	22.1	47.7	31.4
	65.4	23.3	33.4	54.1	39.5		16.6	5.56	8.8	25.4	15.5		37.1	8.5	20.11	50.11	28.31
	61.6	24.3	32.8	49.8	41.4		13.7	6.15	9.1	23.5	13.1		25.7	6.41	24.1	45.2	29.5

## Sheet: Figure6
6a	sgNC	sgPRMT3-1		shNC	shHSP60	sh+WT	sh+RK		Vec	PRMT3+WT	PRMT3+RK	Vec+WT	Vec+RK
Left	30.47	37.7	Middle	31.4	46.8	34.47	44.43	Right	40.03	23.78	32.17	40.83	41.33
	30.41	36.1		34.6	45.07	35.27	43.17		41.1	28.2	36.47	39.57	42.23
	32.5	37.07		35.77	43.6	34.87	42		38.93	27.66	35.03	40.7	41.8
6b	sgNC	sgPRMT3-1		shNC	shHSP60	sh+WT	sh+RK
Left	1.56	4.21	Right	1.2	2.5	0.5	2.2
	1.41	4.05		0.7	2.6	0.35	2.3
	1.33	4.1		0.9	2.5	0.45	2.3
6c	sgNC	sgPRMT3-1	6d	shNC	shHSP60	sh+WT	sh+RK	6e	Vec	PRMT3+WT	PRMT3+RK	Vec+WT	Vec+RK
	3	13		4	36	9	24		14	3	11	17	24
	3	15		6	33	10	25		24	12	10	30	16
	3	13		6	29	8	25		18	7	2	26	20
	2	12		6	33	8	24		26	8	14	36	16
	4	12		4	28	6	27		34	11	6	31	48
	5	15		9	28	9	30			10	9
	2	16		11	27	3	19
	1	13		4	31	4	19
	5	12		2	35	4	28
	3	16		8	33	4	29
	2	14		4	32	5	19
	6	14		2	29	2	17
	4	12		8	18	2	27
	4	11		7	18	6	27
	2	15		4	19	7	19
6k		DMSO			SGC707				6l	DMSO	SGC707		6m	shNC			shHSP60			sh+WT			sh+RK
		0.978836	1.04909	0.972075	2.18728	2.21781	2.312			9.8	156.82			0.953755	1.02221	1.02221	5.01073	4.61081	5.55975	1.18238	1.18238	1.18238	5.10422	5.47057	5.03395
		0.988	0.967667	1.04433	5.86683	5.32427	5.78606			10.6	145.87			1.07886	0.965609	0.952315	14.0533	12.1496	12.4912	0.907211	0.952315	0.823312	14.2167	12.8128	13.9241
		0.961111	1.01591	1.02298	7.96003	6.88175	5.74686			11.8	148.95			1.03026	0.981461	0.988287	11.6829	9.29421	10.7505	1.03026	1.69702	1.50838	7.9063	8.41523	9.08195
6n	shNC	shHSP60	sh+WT	sh+RK		6o	Vec			PRMT3+WT			PRMT3+RK			Vec+WT			Vec+RK
	21.83	210.37	18.5	200.3			0.873789	0.996787	1.12924	0.223037	0.216938	0.227724	0.315423	0.349983	0.367383	0.750205	0.80405	0.826655	0.943018	0.904604	0.873789
	19.34	200.5	18.2	196.45			0.958354	0.894176	1.14761	0.208574	0.205702	0.17178	0.370779	0.39192	0.373358	0.834295	0.828533	0.869724	1.006	0.932148	1.02714
	21.5	204.5	19.5	193.6			1.07046	0.958085	0.971459	0.212897	0.185337	0.185337	0.397279	0.324936	0.338734	0.893925	0.906403	0.881618	0.906403	1.04843	1.10055
6p	Vec	PRMT3+WT	PRMT3+RK	Vec+WT	Vec+RK
	198.26	15.3	36.97	159.2	232.8
	192.42	10.64	46.54	152.15	238.95
	201.89	8.92	40.5	168.92	228.53

## Sheet: Figure7
7a	Days	sgNC						sgPRMT3-1						sgNC+shSTING						sgPRMT3-1+shSTING
	0	0	0	0	0	0	0	0	0	0	0	0	0	0	0	0	0	0	0	0	0	0	0	0	0
	4	93.288	55.566	80.631	39.7535	0	142.884	75.6315	48.074	70.304	44.376	169.016	27.436	125.316	85.176	80.631	73.75	68.75	18.9	43.706	0	146.98	63.6265	109.651	63.6265
	8	105.966	176.157	70.304	246.519	102.85	64.2267	180.336	258.57	164.255	116.058	23.328	128.993	78.732	175.071	110.808	318.028	132.878	144.15	262.122	137.312	154.791	96.8	164.255	33.934
	10	370.881	395.686	349.872	277.413	352.446	372.477	362.361	270.13	278.267	424.046	157.216	246.251	491.725	374.81	281.786	401.616	402.888	442.368	375.156	237.276	487.585	366.422	506.131	137.312
	12	961	965.175	899.016	544.019	716.417	479.24	682.344	433.675	467.553	252.323	490.291	348.161	738.675	821.516	668.198	529.558	824.762	710.677	693.037	710.33	452.398	433.117	696.917	573.359
	14	1742.78	1615.47	1183.97	1185.48	1307.23	1048.58	843.755	647.514	735.852	551.412	595.292	442.368	1849.85	1745.58	1143.78	1418.9	1364.3	1123.27	1109.2	1230.19	995.982	990.949	819.95	1202.59
7b	sgNC	sgPRMT3-1	sgNC+shSTING	sgPRMT3-1+shSTING		7c	sgNC	sgPRMT3-1	sgNC+shSTING	sgPRMT3-1+shSTING		sgNC	sgPRMT3-1	sgNC+shSTING	sgPRMT3-1+shSTING
	1.277	0.191	1.385	0.642		Left	9.92	17.8	5.56	16.5	Right	15.77	19.92	8.8	15.51
	0.893	0.224	1.358	0.592			13.41	24.5	7.86	14.2		13.85	24.57	7.92	13.45
	0.763	0.154	0.747	0.55			8.77	25.1	8.54	12.6		11.45	23.44	9.27	12.11
	0.722	0.126	0.723	0.664			10.95	20.6	8.5	15.4		14.4	26.6	7.88	13.3
	0.761	0.195	0.998	0.465			12.8	21.3	7.8	13.8		16.1	25.3	6.72	10.6
7d	sgNC	sgPRMT3-1	sgNC+shSTING	sgPRMT3-1+shSTING		sgNC	sgPRMT3-1	sgNC+shSTING	sgPRMT3-1+shSTING
Left	15.9	20	11.4	14.3	Right	19.4	29.2	15.6	25.8
	17	19.1	10.8	13.6		18.5	29	15.8	24.3
	16.1	18.8	11.3	13.3		18.1	27.9	15.9	24.5
	13.3	22.3	10.5	15.5		21.5	30.2	14.3	21.6
	14.8	23.7	12.2	13.8		10.3	32.1	13.8	22.8
7e	sgNC			sgPRMT3-1			sgNC+shSTING			sgPRMT3-1+shSTING
	0.922625	1.06719	1.00962	9.73927	9.60518	8.59688	0.829595	0.732286	0.742508	3.16122	3.09616	2.99069
	0.892602	1.03964	1.06887	8.61043	9.42234	9.75462	1.05172	0.941317	0.866188	2.85354	2.51883	2.95417
	0.936246	1.05333	1.01042	8.54427	8.02753	8.31062	0.651403	0.722777	0.748266	2.97239	3.32101	2.85131
7f	sgNC			sgPRMT3-1			sgNC+shSTING			sgPRMT3-1+shSTING
	89.91	92.53	100.35	216.4	198.45	201.82	71.92	65.72	68.71	135.9	145.62	139.82
7h	DMSO	SGC707	RU.521	Combo		7i	DMSO	SGC707	RU.521	Combo	7j	DMSO	SGC707	RU.521	Combo
	2044.22	771.41	1875.98	1079.11			2.44	19.3	4.45	13.2		5.55	21.04	5.52	10.5
	2102.19	714.723	1861.94	1268.78			5.61	18.5	1.34	11.4		3.42	18.9	2.21	13.44
	1416.79	740.602	2013.29	1041.84			6.62	14.9	5.31	8.09		9.81	16.05	2.06	9.31
	1151.18	490.058	2130.87	1102.92			4.42	16.3	2.21	10.4		4.42	15.5	4.35	12.43
	1198.15	706.285	1412.39	1397.43			3.32	13.7	4.4	11.3		5.03	15.8	3.51	10.65
	1849.31	686.857	1244.77	1093.05
7k	DMSO	SGC707	RU.521	Combo		7l	DMSO	SGC707	RU.521	Combo
	1.8	3.73	1.66	2.73			8.13	12.9	8.81	11.1
	2.07	3.97	2.19	3.09			8.15	13.3	7.66	10.4
	1.87	3.83	2.18	2.45			8.12	13.5	6.64	10.7
	3.32	6.64	1.65	3.66			5.52	15.6	5.45	11.2
	1.18	5.18	2.27	3.18			6.23	14.8	5.33	12.5
7m	DMSO			SGC707			RU.521			Combo
	0.979284	1.00682	1.01382	2.31306	2.28121	2.657	0.808394	0.819678	0.775463	1.13797	1.1781	1.25394
	0.981477	0.988304	1.03027	4.4476	4.50969	4.60444	0.755947	0.782605	0.761205	1.83998	1.95842	2.08448
	0.923875	0.969807	1.10632	2.9399	3.10753	3.12915	0.741798	0.731586	0.762653	1.34951	1.25044	1.20784
7n	DMSO			SGC707			RU.521			Combo
	35.61	29.84	39.36	98.67	101.26	109.52	13.47	15.21	21.64	67.81	60.92	58.61
7o	Days	sgNC						sgPRMT3-1						sgNC+shcGAS						sgPRMT3-1+shcCAS
	0	0	0	0	0	0	0	0	0	0	0	0	0	0	0	0	0	0	0	0	0	0	0	0	0
	4	0	75	107.388	93.75	106.171	55.296	84.5325	108	82.8345	48.668	37.044	70.304	79.233	130.696	108	82.8345	48.668	37.044	0	129.6	0	37.926	0	126
	8	336.971	415.853	206.462	165.994	144.418	394.944	48.668	111.853	62.426	23.328	228.152	249.444	422.048	194.508	382.925	405.769	21.4375	185.679	70.304	279.864	102.689	277.724	78.652	152.1
	10	681.216	394.485	341.071	389.344	370.881	446.571	92.5965	182.648	368.327	246.519	400.01	322.752	505.4	319.39	598.23	499.408	225.264	456.192	470.596	348.174	361.375	446.218	321.512	138.384
	12	810.648	814.495	670.767	456.192	827.544	1088.71	683.55	329.252	362.404	488.512	518.938	449.748	746.393	921.063	839.788	798.062	853.783	905.725	621.92	538.527	578.812	715.368	408.388	705.535
	14	1724.05	1689.37	1359.46	1790.79	1303.58	1116.63	925.753	654.631	677.449	848.718	626.486	726.199	1894.91	1753.49	1096.47	1137.82	1366.26	2037.47	1074.45	1346.51	1381.45	1158.7	934.626	1231.2
7p	sgNC	sgPRMT3-1	sgNC+shcGAS	sgPRMT3-1+shcGAS		7q	sgNC	sgPRMT3-1	sgNC+shcGAS	sgPRMT3-1+shcGAS			sgNC	sgPRMT3-1	sgNC+shcGAS	sgPRMT3-1+shcGAS
	1.127	0.154	0.928	0.733			12.32	23.45	8.91	18.23			21.22	40.32	13.21	25.62
	0.693	0.128	1.437	0.403			11.5	26.01	6.02	13.21			17.31	35.04	11.45	27.53
	0.537	0.139	0.814	0.507			14.21	27.1	7.22	14.02			16.02	33.42	14.21	21.34
	0.771	0.13	0.396	0.686			13.31	28.55	5.57	16.8			22.71	44.63	15.33	24.58
	0.53	0.07	0.657	0.522			15.74	24.95	4.76	15.74			18.55	38.69	13.85	25.44
7r	sgNC	sgPRMT3-1	sgNC+shcGAS	sgPRMT3-1+shcGAS		sgNC	sgPRMT3-1	sgNC+shcGAS	sgPRMT3-1+shcGAS
	7.19	26	6.2	9.52		16.6	26	14.9	19.1
	7.72	21.9	4.13	10.2		17.7	23.2	13.8	19.4
	7.84	22.3	3.48	10.3		17.4	23.4	15.6	20.3
	5.68	25.54	4.54	11.37		15.8	27.86	12.8	15.48
	4.85	23.85	5.84	14.73		14.95	26.93	15.8	16.88
7s	sgNC			sgPRMT3-1			sgNC+shcGAS			sgPRMT3-1+shcGAS
	0.920548	1.06479	1.01436	8.98321	9.83027	9.42983	0.874925	0.887138	0.912079	1.49889	1.58436	1.27801
	0.955821	0.975905	1.06793	7.47192	7.62892	6.41513	0.927538	0.818741	0.807469	2.15568	2.18578	2.0394
	0.954274	1.03704	1.00868	13.634	12.8986	12.2877	0.731607	0.773322	0.811769	2.59513	2.80074	2.52417
7t	sgNC			sgPRMT3-1			sgNC+shcGAS			sgPRMT3-1+shcGAS
	68.94	75.92	85.61	163.9	183.45	168.54	48.92	45.81	51.67	100.83	115.62	107.82

## Sheet: Figure8
8a	Days	sgNC						sgPRMT3-1						anti-PD1						sgPRMT3-1+anti-PD1
	4	62.5	0	65.8125	99.7195	82.5	15.376	76.95	39.7535	57.132	67.626	48.668	23.328	77.2475	64.538	68.75	39.7535	51.842	87.725	0	3.75	78.732	16.384	114.464	62.5
	8	182.648	283.966	347.612	246.519	182.648	313.975	219.488	195.201	209.484	245.134	74.4385	154.87	267.696	340.216	380.836	194.4	189.042	143.222	90.1125	73.9998	161.867	51.9115	265.243	270.844
	10	436.81	415.853	396.821	340.053	559.364	362.063	329.122	205.167	136.93	338.572	573.248	236.169	388.178	286.682	325.424	388.676	359.109	456.192	219.64	184.559	282.014	164.255	141.288	296.447
	12	535.313	690.206	886.075	525.273	745.351	777.63	578.641	287.356	274.604	585.979	335.55	320.959	456.703	531.913	518.938	329.672	492.899	625.513	131.072	156.775	248.984	224.559	53.621	23.328
	14	1707.11	1520.3	1353.93	1615.07	1524.31	1263.12	1086.71	605.824	437.769	938.278	821.756	647.514	1162.12	1730.42	976.562	884.207	918.218	700.149	39.7535	18.944	156.494	59.976
8b	sgNC	sgPRMT3-1	anti-PD1	sgPRMT3-1+anti-PD1	8c	sgNC	sgPRMT3-1	anti-PD1	sgPRMT3-1+anti-PD1	8e	sgNC	sgPRMT3-1	anti-PD1	sgPRMT3-1+anti-PD1		8f	sgNC	sgPRMT3-1	anti-PD1	sgPRMT3-1+anti-PD1			sgNC	sgPRMT3-1	anti-PD1	sgPRMT3-1+anti-PD1
	1.135	0.648	0.729	0		8.35	16.7	14.52	25.8		14	14	20	28		Left	1.18	2.35	2.1	5.44		Right	20.4	24.6	25.4	34.8
	1.021	0.262	0.329	0		5.62	20.35	17.7	29.23		16	17	22	25			1.03	2.23	2.31	5.76			20.2	29.6	25.7	36.4
	0.759	0.234	0.241	0.025		10.25	22.5	10.5	30.4		15	15	24	26			2.21	2.48	2.11	5.89			18.8	29.7	24.8	37
	0.6	0.093	0.292	0.021		8.85	21.66	13.41	32.16		13	14	23	28			1.44	4.35	3.44	6.63			19.5	30.6	23.7	38.9
	0.381	0.084	0.246	0.06		6.63	19.74	12.7	33.5		12	17	26	25			1.2	3.51	4.13	6.42			22.3	26.6	26.3	35.8
											16	18	24	29
8G	sgNC	anti-PD1	sgPRMT3-1	sgPRMT3-1+anti-PD1		8i	sgNC	anti-PD1	sgPRMT3-1	sgPRMT3-1+anti-PD1
	1.378	1.34343	26.4633	99.9117			0.586078	2.11771	28.1001	53.4147
	0.941205	1.41022	29.7728	99.9117			1.13223	1.18304	31.6143	37.2499
	0.679517	1.11413	29.7728	65.0096			1.28268	2.36609	28.1001	41.9083
8h	Days	IgG						SGC707						anti-PD1						Combo
	0	0	0	0	0	0	0	0	0	0	0	0	0	0	0	0	0	0	0	0	0	0	0	0	0
	4	58.19	149.988	39.7535	74.36	8.788	32.1715	39.7535	97.216	27.864	7.8125	50.336	37.544	42.592	0	66.27	68.413	29.808	8.788	45.5625	28.749	48.668	136.462	97.556	69.5835
	8	171.088	169.016	83.1875	118.354	45.5625	146.853	172.827	201.144	102.689	255.881	80.19	36.1415	194.508	145.408	58.19	32.49	26.95	148.838	83.3898	97.556	125.023	116.058	58.212	246.346
	10	310.059	210.938	196.339	224.193	367.84	161.604	151.078	349.648	209.484	159.744	233.928	74.4385	195.201	262.808	299.327	171.961	334.183	253.661	203.456	258.75	210.495	265.243	380.208	216.562
	12	492.01	622.913	326.887	521.338	615.815	443.103	458.654	459.472	250.031	360.096	258.815	307.062	802.816	323.438	402.688	288.99	329.403	340.349	337.982	154.034	172.468	232.73	262.808	83.1875
	14	1391.11	1996.57	1674.7	1043.9	1481.13	1148.23	1114.11	846.4	651.688	517.288	643.548	487.6	1388.91	902.225	1410.15	1156.83	1055.75	1082.03	268.479	95.506	215.016	21.4375	48.668	75.9375
8i	IgG	SGC707	anti-PD1	Combo		8j	IgG	SGC707	anti-PD1	Combo	8l	IgG	SGC707	anti-PD1	Combo
	1.016	0.472	0.555	0.2			3.42	14.5	9.93	21.53		11	15	24	33
	1	0.237	0.538	0.093			5.5	13.8	8.02	25.69		9	14	22	29
	0.756	0.323	0.399	0.063			4.88	17.3	4.57	26.31		15	18	23	35
	0.524	0.233	0.325	0.017			3.95	14.8	7.62	22.81		14	12	26	28
	0.572	0.15	0.256	0			5.58	15.18	5.88	23.94		16	17	21	29
	0.499	0.118	0.219	0								9	15	26	28
8m	IgG	SGC707	anti-PD1	Combo			IgG	SGC707	anti-PD1	Combo
Left	19.2	24.1	20.5	27.8		Right	21.2	22.6	22.9	31.6
	18.8	23.4	20.2	27.7			20.1	24	23.8	30.7
	17.7	23.5	20.8	27			20.1	24.6	22.5	30.9
	16.5	25.6	22.3	29.6			22.6	25.3	21.7	33.7
	19.31	26.11	21.8	30.71			22.5	23.6	23.4	32.8
8o	IgG	SGC707	anti-PD1	Combo		8p	IgG	SGC707	anti-PD1	Combo		8q	IgG	SGC707	anti-PD1	Combo
	1.016	0.472	0.555	0.2			1.13	8.92	4.45	14.6			8.89	13.5	10.5	21.3
	1	0.237	0.538	0.093			3.59	6.62	2.09	13.8			5.42	12.9	12.3	19.3
	0.756	0.323	0.399	0.063			4.52	8.31	6.24	17.8			4.75	11.72	9.93	25.42
	0.524	0.233	0.325	0.017			1.18	6.68	3.81	15.62			4.48	14.85	7.88	22.6
	0.572	0.15	0.256	0			1.22	5.94	3.42	14.92			6.71	13.46	8.67	25.67
	0.499	0.118	0.219	0
8r	IgG	SGC707	anti-PD1	Combo			IgG	SGC707	anti-PD1	Combo
	2.01	4.57	2.97	6.91			13.3	17.5	14.3	24.5
	2.15	3.41	3.26	6.19			11.4	16.8	14.5	23.4
	1.55	5.57	2.83	6.93			11.4	18.8	15.2	23.1
	2.55	5.5	2.13	8.94			10.5	14.8	13.8	25.7
	1.27	4.9	2.88	7.81			11.8	19.2	13.1	26.1

## Sheet: Supple fig1
1a	Cytotoxic	FBL	Cytotoxic	PRDM1	Cytotoxic	EZH1	Cytotoxic	MLL2	Cytotoxic	JHDM1D	Cytotoxic	KDM6A	Cytotoxic	JMJD1C	Cytotoxic	KDM5C	Cytotoxic	PHF2	Cytotoxic	NSD1	Cytotoxic	KDM1B	Cytotoxic	PRDM16	Cytotoxic	PRDM15	Cytotoxic	KDM5A	Cytotoxic	MECOM	Cytotoxic	SETD7	Cytotoxic	MINA
	0	11.3	0.128	5.9	0.128	8.98	0.128	8.75	0.128	7	0.128	7	0.128	7.62	0.128	9.65	0.128	7.18	0.128	8.99	0.128	7.21	0.128	6.03	0.128	7.82	0.128	9.23	0.128	6.98	0.128	10.38	0.128	9.06
	0	10.73	0.018	4.49	0.018	9.53	0.018	10.73	0.018	9.44	0.018	8.78	0.018	9.72	0.018	10.4	0.018	9.29	0.018	10.22	0.018	8.03	0.018	3.24	0.018	6.6	0.018	9.69	0.018	5.95	0.018	10.81	0.018	9.64
	0	10.81	0.081	5.09	0.081	8.42	0.081	8.96	0.081	6.97	0.081	8.94	0.081	7.85	0.081	10.63	0.081	7.52	0.081	9.15	0.081	8.41	0.081	0	0.081	8.06	0.081	8.78	0.081	5.57	0.081	9.69	0.081	9.67
	0	10.83	0.083	4.08	0.083	10.03	0.083	10.17	0.083	8.37	0.083	8.78	0.083	8.72	0.083	10.57	0.083	9.07	0.083	10.26	0.083	7.88	0.083	2.2	0.083	7.74	0.083	10.11	0.083	6.3	0.083	11.49	0.083	9.22
	0	10.81	0.114	8.23	0.114	7.98	0.114	8.5	0.114	9.34	0.114	8.73	0.114	9.64	0.114	10.37	0.114	9.1	0.114	8.94	0.114	6.75	0.114	4.86	0.114	7.19	0.114	9.49	0.114	6.75	0.114	10.63	0.114	9.94
	0	10.68	0.056	6.08	0.056	9.68	0.056	9.78	0.056	8.53	0.056	8.84	0.056	9.44	0.056	10.62	0.056	8.51	0.056	9.69	0.056	8.85	0.056	3.58	0.056	6.97	0.056	9.93	0.056	6.59	0.056	10.81	0.056	10.3
	0	10.5	0.059	7.06	0.059	8.47	0.059	9.76	0.059	8.98	0.059	9.57	0.059	10.23	0.059	11.13	0.059	8.68	0.059	9.91	0.059	7.97	0.059	3.86	0.059	7.22	0.059	9.95	0.059	8.89	0.059	11.52	0.059	10
	0	10.34	0.11	5.61	0.11	8.98	0.11	9.55	0.11	7.72	0.11	7.94	0.11	9.38	0.11	10.07	0.11	8.8	0.11	9.83	0.11	8.33	0.11	6.09	0.11	6.86	0.11	9.54	0.11	5.84	0.11	11.44	0.11	8.72
	0	11.37	0.101	6.56	0.101	9.02	0.101	9.25	0.101	8.34	0.101	8.01	0.101	9.07	0.101	9.79	0.101	8.35	0.101	9.34	0.101	7.17	0.101	2.57	0.101	6.41	0.101	8.98	0.101	5.85	0.101	11.15	0.101	9.48
	0	12.03	0.094	6.12	0.094	8.62	0.094	9.74	0.094	8.79	0.094	8	0.094	9.55	0.094	10.23	0.094	8.49	0.094	9.91	0.094	7.78	0.094	3.52	0.094	6.44	0.094	9.43	0.094	6.55	0.094	11.36	0.094	10.58
	0	10.8	0.057	6.3	0.057	10.35	0.057	10.07	0.057	9.07	0.057	8.79	0.057	10.28	0.057	10.69	0.057	9.08	0.057	9.8	0.057	8.9	0.057	3.73	0.057	7.56	0.057	9.13	0.057	6.78	0.057	11.35	0.057	9.9
	0	11.45	0.055	6.24	0.055	9.48	0.055	9.71	0.055	8.73	0.055	8.39	0.055	9.9	0.055	10.11	0.055	8.99	0.055	9.28	0.055	10	0.055	5.43	0.055	6.99	0.055	9.71	0.055	6.9	0.055	12.21	0.055	9.35
	0	10.71	0.062	5.57	0.062	8.76	0.062	10.89	0.062	7.62	0.062	8.48	0.062	10.56	0.062	10.84	0.062	9.77	0.062	9.95	0.062	7.77	0.062	1.11	0.062	6.57	0.062	10.19	0.062	5.55	0.062	10.61	0.062	8.44
	0	11.23	0.13	8.21	0.13	8.83	0.13	9.93	0.13	8.08	0.13	8.5	0.13	10.29	0.13	10.53	0.13	9.18	0.13	10.65	0.13	8.93	0.13	3.38	0.13	7.81	0.13	10.09	0.13	5.25	0.13	10.91	0.13	9.48
	0	10.96	0	3.99	0	8.24	0	9.3	0	7.73	0	7.89	0	8.33	0	10.3	0	8.29	0	10.12	0	5.92	0	1.41	0	7.3	0	8.64	0	4.65	0	10.54	0	9.79
	0	11.82	0	7.02	0	9.71	0	10.68	0	7.54	0	9.34	0	10.18	0	11.06	0	9.5	0	10.26	0	8.65	0	6.35	0	7.14	0	9.83	0	8.29	0	9.98	0	8.83
	0	10.64	0	5.36	0	9.32	0	10.44	0	9.69	0	8.36	0	9.81	0	10.63	0	8.02	0	9.74	0	9.31	0	8.95	0	6.78	0	9.91	0	4.26	0	12.51	0	9.54
	0	10.69	0	7.62	0	8.37	0	10.41	0	9.22	0	9.28	0	9.66	0	10.61	0	9.39	0	9.95	0	8	0	3.76	0	7.45	0	9.64	0	8.05	0	11.43	0	10.41
	0	10.34	0	6.08	0	8.51	0	11	0	9.49	0	10.17	0	10.34	0	11.96	0	9.89	0	11.08	0	8.28	0	3.64	0	7.82	0	10.58	0	6.45	0	11	0	9.42
	0	10.73	0.108	7.26	0.108	8.54	0.108	10.24	0.108	8.6	0.108	8.23	0.108	9.11	0.108	10.43	0.108	9.27	0.108	10.45	0.108	7.87	0.108	3.55	0.108	7.07	0.108	9.36	0.108	8.47	0.108	12.18	0.108	9.58
	0	10.63	0	5.83	0	9.35	0	9.61	0	9.56	0	8	0	10.58	0	10.23	0	9.47	0	9.77	0	9.77	0	3.07	0	6.43	0	8.95	0	6.09	0	12.02	0	9.29
	0	9.84	0.033	6.92	0.033	9.27	0.033	9.23	0.033	8.73	0.033	7.96	0.033	8.93	0.033	9.91	0.033	7.87	0.033	9.25	0.033	7.53	0.033	4.95	0.033	7.84	0.033	9.15	0.033	7.27	0.033	10.69	0.033	9.59
	0	10.96	0.116	7.69	0.116	9.01	0.116	10.27	0.116	9.64	0.116	8.67	0.116	10.57	0.116	10.19	0.116	9.38	0.116	9.79	0.116	9.18	0.116	4.15	0.116	6.83	0.116	9.92	0.116	7.54	0.116	12.03	0.116	8.95
	0	11.21	0.068	6.01	0.068	9.5	0.068	10.21	0.068	8.33	0.068	7.7	0.068	9.47	0.068	10.39	0.068	8.04	0.068	10.4	0.068	8.6	0.068	1.79	0.068	7.58	0.068	8.69	0.068	6.81	0.068	11.62	0.068	9.97
	0	10.73	0.064	5.77	0.064	9.42	0.064	10.41	0.064	8.59	0.064	8.68	0.064	10.25	0.064	10.69	0.064	8.31	0.064	10.72	0.064	8.53	0.064	0.9	0.064	6.59	0.064	8.94	0.064	6.08	0.064	11.82	0.064	10.74
	0	10.84	0.054	8.54	0.054	9.02	0.054	9.53	0.054	6.45	0.054	9.35	0.054	9.8	0.054	11.05	0.054	8.48	0.054	10.03	0.054	9.09	0.054	4.6	0.054	7.27	0.054	9.89	0.054	5.66	0.054	10.71	0.054	11.28
	0.004	10.68	0.075	9.3	0.075	9.97	0.075	10.9	0.075	8.33	0.075	9.87	0.075	10.91	0.075	11.47	0.075	9.36	0.075	10.66	0.075	8.47	0.075	1.94	0.075	7.26	0.075	10.14	0.075	6.77	0.075	11.74	0.075	10.01
	0.004	11.91	0.112	5.02	0.112	8.56	0.112	9.59	0.112	7.98	0.112	9.58	0.112	10.45	0.112	10.83	0.112	9.41	0.112	9.81	0.112	7.91	0.112	0.62	0.112	7.12	0.112	10.43	0.112	6.01	0.112	11.15	0.112	9.38
	0.005	11.76	0.062	5.46	0.062	9.17	0.062	9.1	0.062	7.96	0.062	7.57	0.062	8.64	0.062	9.98	0.062	6.83	0.062	9.48	0.062	8.75	0.062	0.67	0.062	6.78	0.062	8.89	0.062	4.43	0.062	9.74	0.062	10.12
	0.006	10.29	0.006	7.1	0.006	9.3	0.006	10.68	0.006	10.06	0.006	8.81	0.006	10.34	0.006	10.05	0.006	9.35	0.006	10.43	0.006	9.63	0.006	3.89	0.006	7.6	0.006	9.65	0.006	6.92	0.006	11.47	0.006	9.66
	0.006	11.64	0.1	8.21	0.1	9.52	0.1	10.64	0.1	7.92	0.1	9.51	0.1	11.18	0.1	11.25	0.1	9.22	0.1	10.35	0.1	8.39	0.1	7.59	0.1	7.49	0.1	10.34	0.1	9.12	0.1	11.62	0.1	8.62
	0.008	11.73	0.081	7.77	0.081	9.2	0.081	11.18	0.081	9.4	0.081	10.33	0.081	10.61	0.081	11.67	0.081	9.87	0.081	10.94	0.081	7.38	0.081	2.48	0.081	7.45	0.081	9.12	0.081	7.75	0.081	11.67	0.081	9.43
	0.009	11.44	0.111	5.41	0.111	9.42	0.111	10.57	0.111	9.01	0.111	8.49	0.111	10.32	0.111	10.59	0.111	8.88	0.111	10.4	0.111	8.36	0.111	1.74	0.111	6.55	0.111	9.86	0.111	6.49	0.111	11.28	0.111	9.98
	0.009	10.86	0.059	7.26	0.059	7.54	0.059	10.94	0.059	9	0.059	9.77	0.059	10.97	0.059	11.18	0.059	8.66	0.059	10.8	0.059	9.27	0.059	6.64	0.059	7.79	0.059	10.36	0.059	7.56	0.059	12.03	0.059	11.04
	0.012	12.53	0.125	5.99	0.125	9.23	0.125	10.81	0.125	8.23	0.125	8.66	0.125	10.39	0.125	10.29	0.125	9.57	0.125	10.4	0.125	9.18	0.125	1.43	0.125	7.19	0.125	9.93	0.125	6.45	0.125	11.42	0.125	8.94
	0.014	10.9	0.105	5.72	0.105	9.01	0.105	8.83	0.105	7.22	0.105	8.52	0.105	9.9	0.105	9.8	0.105	8.96	0.105	9.65	0.105	9.15	0.105	2.15	0.105	5.75	0.105	9.78	0.105	5.2	0.105	11.57	0.105	10.58
	0.014	11.23	0.13	8.16	0.13	9.72	0.13	10.05	0.13	7.83	0.13	6.03	0.13	8.83	0.13	11.59	0.13	9.85	0.13	10.24	0.13	5.65	0.13	5.37	0.13	7.97	0.13	9.14	0.13	7.05	0.13	9.88	0.13	7.59
	0.016	12.01	0.07	6.27	0.07	9.59	0.07	10.11	0.07	8.05	0.07	8.48	0.07	9.84	0.07	10.31	0.07	9.44	0.07	10.22	0.07	7.49	0.07	5.66	0.07	7.15	0.07	10.12	0.07	6.57	0.07	9.97	0.07	10.51
	0.018	11.08	0.111	5.99	0.111	8.46	0.111	8.89	0.111	8.11	0.111	8.26	0.111	8.65	0.111	9.87	0.111	7.63	0.111	9.37	0.111	7.34	0.111	2.43	0.111	6.47	0.111	8.05	0.111	4.65	0.111	10.31	0.111	10.13
	0.018	10.77	0.082	6.02	0.082	9.53	0.082	10.56	0.082	8.59	0.082	8.42	0.082	10.64	0.082	10.67	0.082	9.68	0.082	9.96	0.082	9.11	0.082	2.3	0.082	6.4	0.082	10.31	0.082	6.6	0.082	11.49	0.082	8.68
	0.018	10.61	0.076	5.5	0.076	8.27	0.076	9.92	0.076	7.76	0.076	8.19	0.076	8.62	0.076	11.11	0.076	8.59	0.076	10.34	0.076	8.4	0.076	1.39	0.076	7.66	0.076	9.58	0.076	10.08	0.076	8.39	0.076	9.62
	0.019	10.74	0.069	8.05	0.069	9.34	0.069	11.28	0.069	10.19	0.069	10.18	0.069	11.19	0.069	11.96	0.069	9.77	0.069	10.93	0.069	8.7	0.069	7.73	0.069	7.66	0.069	9.61	0.069	6.89	0.069	11.95	0.069	8.9
	0.02	10.69	0.108	7.11	0.108	8.78	0.108	10.11	0.108	7.98	0.108	7.27	0.108	9.07	0.108	10.02	0.108	8.91	0.108	9.66	0.108	8.62	0.108	3.58	0.108	6.83	0.108	9.6	0.108	7.13	0.108	11.4	0.108	9.07
	0.022	11.6	0.095	7.08	0.095	8.46	0.095	9.13	0.095	8.03	0.095	8.21	0.095	8.62	0.095	10.08	0.095	8.74	0.095	9.71	0.095	7.69	0.095	4.48	0.095	6.56	0.095	9.28	0.095	8.49	0.095	11.23	0.095	10.01
	0.022	11.03	0.114	7.15	0.114	8.4	0.114	7.39	0.114	7.59	0.114	6.85	0.114	8.83	0.114	9.15	0.114	7.72	0.114	8.81	0.114	6.99	0.114	3.15	0.114	5.69	0.114	8.9	0.114	6.96	0.114	10.12	0.114	9.02
	0.023	10.49	0.124	6.97	0.124	9.02	0.124	8.99	0.124	7.38	0.124	7.79	0.124	8.35	0.124	10.24	0.124	8.39	0.124	9.84	0.124	6.72	0.124	2.27	0.124	6.56	0.124	9.21	0.124	6.26	0.124	10.54	0.124	11.55
	0.025	10.82	0.14	4.87	0.14	9.45	0.14	9.88	0.14	7.01	0.14	6.05	0.14	7.69	0.14	9.82	0.14	7.23	0.14	9.48	0.14	7.29	0.14	0	0.14	9.75	0.14	7.89	0.14	4.97	0.14	9.74	0.14	8.7
	0.025	10.84	0.117	7.65	0.117	9.1	0.117	9.74	0.117	8.75	0.117	7.45	0.117	9.23	0.117	9.92	0.117	9.25	0.117	9.88	0.117	9.15	0.117	3.96	0.117	7.07	0.117	8.73	0.117	7.05	0.117	11.21	0.117	9.69
	0.025	10.92	0.045	7.35	0.045	9.02	0.045	10.56	0.045	8.8	0.045	8.32	0.045	10.97	0.045	10.14	0.045	8.99	0.045	10	0.045	9.01	0.045	4.58	0.045	6.83	0.045	10.32	0.045	7.21	0.045	11.4	0.045	8.91
	0.025	11.08	0.016	4.63	0.016	8.42	0.016	10.22	0.016	8.47	0.016	8.7	0.016	9.55	0.016	10.62	0.016	9.65	0.016	9.75	0.016	8.7	0.016	3.58	0.016	6.83	0.016	9.41	0.016	6.5	0.016	10.81	0.016	10.07
	0.025	11.06	0.126	5.59	0.126	9.34	0.126	9.85	0.126	7.82	0.126	8.05	0.126	9.37	0.126	10.51	0.126	8.86	0.126	9.62	0.126	8.13	0.126	2.07	0.126	6.7	0.126	9.89	0.126	6.46	0.126	11.13	0.126	8.99
	0.026	11.2	0.041	5.77	0.041	8.08	0.041	9.21	0.041	8.92	0.041	7.82	0.041	9.62	0.041	10.09	0.041	8.52	0.041	9.3	0.041	8.28	0.041	1.48	0.041	7.12	0.041	9.36	0.041	6.14	0.041	11.45	0.041	9.35
	0.026	10.33	0.04	7.17	0.04	8.51	0.04	11.07	0.04	8.24	0.04	9.78	0.04	10.62	0.04	11.04	0.04	9.67	0.04	10.78	0.04	8.43	0.04	6.92	0.04	7.64	0.04	10.56	0.04	7.28	0.04	8.44	0.04	9.74
	0.027	10.33	0.063	9.1	0.063	9.01	0.063	9.89	0.063	8.66	0.063	8.7	0.063	9.93	0.063	10.47	0.063	9.19	0.063	9.97	0.063	8.67	0.063	5.92	0.063	7.21	0.063	9.81	0.063	8.42	0.063	11.01	0.063	9.91
	0.027	10.59	0.076	6.85	0.076	8.53	0.076	9.46	0.076	8.84	0.076	8.43	0.076	9.31	0.076	9.58	0.076	8.47	0.076	8.94	0.076	7.75	0.076	1.04	0.076	6.22	0.076	9.71	0.076	5.8	0.076	11.34	0.076	9.61
	0.028	11.71	0.023	6.54	0.023	9.21	0.023	10.41	0.023	8.43	0.023	8.61	0.023	10.33	0.023	10.53	0.023	8.44	0.023	10.16	0.023	8.11	0.023	4.51	0.023	7.48	0.023	10.11	0.023	7.16	0.023	11.94	0.023	10.15
	0.029	11.06	0.032	6.19	0.032	8.96	0.032	10.43	0.032	9.43	0.032	9.01	0.032	9.77	0.032	11.06	0.032	9.15	0.032	9.97	0.032	7.57	0.032	1.7	0.032	6.81	0.032	9.51	0.032	7.71	0.032	11.57	0.032	8.77
	0.03	12.29	0.104	7.3	0.104	9.18	0.104	9.37	0.104	6.88	0.104	8.27	0.104	9.35	0.104	10.72	0.104	7.82	0.104	9.66	0.104	8.15	0.104	0.99	0.104	7.16	0.104	9.51	0.104	5.31	0.104	9.26	0.104	9.17
	0.03	11.61	0.121	8.2	0.121	9.3	0.121	9.95	0.121	9.19	0.121	8.79	0.121	9.31	0.121	10.9	0.121	9.26	0.121	10.78	0.121	9.22	0.121	2.09	0.121	7.14	0.121	9.97	0.121	8.34	0.121	11.14	0.121	10.54
	0.03	10.04	0.006	6.73	0.006	8.71	0.006	11.22	0.006	9.31	0.006	9.44	0.006	10.36	0.006	11.06	0.006	10.9	0.006	10.65	0.006	8.79	0.006	7.77	0.006	9.07	0.006	9.28	0.006	8.52	0.006	11.41	0.006	8.31
	0.03	11.91	0.091	5.47	0.091	8.05	0.091	10.8	0.091	8.91	0.091	8.57	0.091	9.94	0.091	11.05	0.091	9.04	0.091	10.08	0.091	8.29	0.091	0.56	0.091	7.66	0.091	9.82	0.091	4.89	0.091	10.27	0.091	8.83
	0.031	11.08	0.144	9.35	0.144	9.83	0.144	10.78	0.144	10.09	0.144	10.36	0.144	11	0.144	11.75	0.144	9.98	0.144	10.39	0.144	9.17	0.144	6.05	0.144	7.95	0.144	10.71	0.144	8.21	0.144	9.87	0.144	9.74
	0.031	11.72	0.09	5.19	0.09	9.7	0.09	9.96	0.09	7.64	0.09	7.34	0.09	9.43	0.09	10.2	0.09	9.24	0.09	10.65	0.09	7.72	0.09	5.37	0.09	6.32	0.09	8.88	0.09	6.87	0.09	11.77	0.09	9.2
	0.031	10.69	0.042	4.65	0.042	8.41	0.042	9.27	0.042	8.48	0.042	7.32	0.042	9.03	0.042	10.85	0.042	8.53	0.042	10.41	0.042	6.3	0.042	6.7	0.042	9.48	0.042	9.23	0.042	5.51	0.042	9.81	0.042	9.14
	0.031	11.32	0.117	7.29	0.117	9.15	0.117	9.75	0.117	8.84	0.117	8.03	0.117	9.1	0.117	10.22	0.117	8.73	0.117	9.41	0.117	8.04	0.117	2.86	0.117	6.39	0.117	9.75	0.117	7.24	0.117	11.54	0.117	9.88
	0.032	9.82	0.129	4.98	0.129	8.87	0.129	8.61	0.129	7.9	0.129	7.04	0.129	8.5	0.129	9.5	0.129	8.15	0.129	8.77	0.129	8.31	0.129	2.02	0.129	6.26	0.129	9.2	0.129	6.58	0.129	10.78	0.129	9.17
	0.033	11.01	0.081	4.65	0.081	8.71	0.081	8.66	0.081	8.09	0.081	7.25	0.081	8.36	0.081	10.1	0.081	7.76	0.081	10.49	0.081	8.54	0.081	4.37	0.081	6.83	0.081	7.82	0.081	4.77	0.081	10.6	0.081	11.58
	0.034	11.34	0.1	7.36	0.1	9.13	0.1	9.67	0.1	8.55	0.1	8.81	0.1	8.81	0.1	11	0.1	8.29	0.1	9.37	0.1	7.1	0.1	4.07	0.1	6.62	0.1	9.34	0.1	7.55	0.1	10.73	0.1	9.82
	0.035	10.43	0.105	6.32	0.105	9.48	0.105	9.04	0.105	7.24	0.105	7.86	0.105	8.3	0.105	10.17	0.105	7.78	0.105	9.29	0.105	6.77	0.105	4.31	0.105	7.93	0.105	9.04	0.105	5.49	0.105	10.19	0.105	9.98
	0.036	12.34	0.043	6.29	0.043	8.72	0.043	10.4	0.043	9.03	0.043	8.87	0.043	9.44	0.043	11.31	0.043	9.17	0.043	10.55	0.043	8.15	0.043	4.6	0.043	7.23	0.043	9.52	0.043	7.63	0.043	9.12	0.043	9.34
	0.038	11.09	0.106	9.25	0.106	8.92	0.106	10.97	0.106	8.68	0.106	9.58	0.106	9.44	0.106	11.42	0.106	8.84	0.106	10.6	0.106	8.01	0.106	3.69	0.106	7.76	0.106	9.99	0.106	6.97	0.106	11.01	0.106	10.33
	0.038	10.82	0.056	6.36	0.056	9.34	0.056	10.84	0.056	9.44	0.056	9.46	0.056	10.32	0.056	10.71	0.056	9.81	0.056	10.34	0.056	8.16	0.056	4.27	0.056	6.52	0.056	10.04	0.056	7.7	0.056	10.81	0.056	9.71
	0.038	10.28	0.1	5.85	0.1	9.53	0.1	10.12	0.1	7.66	0.1	7.21	0.1	8.27	0.1	10.32	0.1	8.82	0.1	9.89	0.1	8.11	0.1	2.34	0.1	7.44	0.1	8.35	0.1	8.86	0.1	10.35	0.1	11.09
	0.039	11.61	0	4.28	0	9.63	0	10.19	0	9.43	0	8.01	0	9.49	0	10.96	0	9.55	0	10.15	0	7.59	0	5.59	0	8.81	0	9.43	0	6.99	0	10.15	0	8.95
	0.039	10.82	0.085	5.75	0.085	9.52	0.085	10.46	0.085	9.19	0.085	8.29	0.085	9.42	0.085	10.58	0.085	8.89	0.085	9.15	0.085	7.33	0.085	3.1	0.085	6.79	0.085	9.06	0.085	6.18	0.085	11.02	0.085	9.81
	0.039	10.86	0.123	6.21	0.123	8.76	0.123	9.41	0.123	6.62	0.123	7.18	0.123	8.72	0.123	10.14	0.123	8.45	0.123	9.92	0.123	6.45	0.123	2.69	0.123	6.75	0.123	8.04	0.123	6.17	0.123	10.53	0.123	8.75
	0.04	12.49	0.121	7.53	0.121	9.76	0.121	9.25	0.121	8.19	0.121	7.19	0.121	7.7	0.121	9.75	0.121	7.29	0.121	8.78	0.121	7.57	0.121	3.85	0.121	7.26	0.121	9.31	0.121	7.4	0.121	10.37	0.121	9.94
	0.04	11.49	0.071	8.91	0.071	8.71	0.071	10.66	0.071	8.7	0.071	10.17	0.071	9.62	0.071	10.96	0.071	9.82	0.071	10.36	0.071	8.55	0.071	6.2	0.071	7.39	0.071	10.46	0.071	7.38	0.071	10.85	0.071	9.97
	0.041	10.78	0.039	5.69	0.039	9.05	0.039	9.92	0.039	7.46	0.039	9.42	0.039	11.06	0.039	11.35	0.039	9.43	0.039	10.24	0.039	8.01	0.039	1.96	0.039	7.89	0.039	9.92	0.039	5.75	0.039	10.44	0.039	8.73
	0.041	12	0.034	7.43	0.034	9.23	0.034	10.46	0.034	9.4	0.034	8.76	0.034	9.38	0.034	10.35	0.034	9.14	0.034	9.94	0.034	7.88	0.034	4.58	0.034	7.37	0.034	9.81	0.034	7.79	0.034	11.36	0.034	10.03
	0.042	11.32	0.172	5.37	0.172	8.73	0.172	9.29	0.172	7.88	0.172	7.22	0.172	8.63	0.172	9.86	0.172	7.33	0.172	10.17	0.172	7.89	0.172	7.27	0.172	6.7	0.172	10.07	0.172	6.34	0.172	10.12	0.172	9.71
	0.042	10.32	0.079	5.59	0.079	8.3	0.079	10.05	0.079	8.16	0.079	8.58	0.079	10.07	0.079	10.96	0.079	9.57	0.079	10.21	0.079	7.53	0.079	5.06	0.079	6.97	0.079	9.89	0.079	5.29	0.079	10.01	0.079	8.65
	0.043	11.46	0.111	6.07	0.111	9.07	0.111	10.82	0.111	8.05	0.111	9.71	0.111	10.13	0.111	11.45	0.111	9.56	0.111	10.86	0.111	8.9	0.111	8.34	0.111	6.11	0.111	10.5	0.111	6.4	0.111	11.49	0.111	4.27
	0.043	11.01	0.077	6.51	0.077	8.74	0.077	10.45	0.077	8.81	0.077	9.74	0.077	10.37	0.077	10.9	0.077	8.17	0.077	10.82	0.077	8.25	0.077	8.21	0.077	8.98	0.077	9.61	0.077	7.27	0.077	11.01	0.077	8.85
	0.043	12.33	0.078	8.54	0.078	10.21	0.078	10.51	0.078	8.16	0.078	7.9	0.078	9.5	0.078	10.75	0.078	10.01	0.078	10.11	0.078	7.62	0.078	5.24	0.078	7.04	0.078	9.76	0.078	5.92	0.078	11.37	0.078	9.32
	0.045	15.87	0.04	5.48	0.04	9.53	0.04	9.77	0.04	8.94	0.04	8.8	0.04	8.84	0.04	10.23	0.04	8.83	0.04	10.54	0.04	8.57	0.04	7.02	0.04	8.66	0.04	9.12	0.04	6.8	0.04	11.13	0.04	9.74
	0.046	10.39	0.028	6.54	0.028	8.78	0.028	10.64	0.028	9.38	0.028	8.62	0.028	9.81	0.028	10.22	0.028	8.87	0.028	10.41	0.028	9.19	0.028	6.01	0.028	6.72	0.028	9.9	0.028	6.94	0.028	11.19	0.028	10
	0.047	10.32	0.06	7.51	0.06	9.31	0.06	10.53	0.06	8.92	0.06	9.27	0.06	10.5	0.06	10.43	0.06	9.52	0.06	10.59	0.06	8.37	0.06	7.14	0.06	7.88	0.06	9.91	0.06	7.24	0.06	11.57	0.06	9.01
	0.047	11.28	0.075	6.76	0.075	8.51	0.075	9.88	0.075	8.83	0.075	9.63	0.075	9.27	0.075	11.68	0.075	8.93	0.075	9.21	0.075	7.74	0.075	2.43	0.075	8.48	0.075	9.56	0.075	6.6	0.075	10.16	0.075	9.13
	0.047	10.78	0.116	5.85	0.116	8.56	0.116	8.48	0.116	7.58	0.116	7.45	0.116	8.08	0.116	9.58	0.116	7.48	0.116	9.91	0.116	7.54	0.116	0	0.116	7.54	0.116	9.5	0.116	5.75	0.116	9.86	0.116	10.39
	0.047	11.64	0.077	8.65	0.077	8.78	0.077	10.22	0.077	7.92	0.077	8.81	0.077	9.79	0.077	11.06	0.077	8.89	0.077	10.26	0.077	8.95	0.077	4.33	0.077	7.61	0.077	10	0.077	4.74	0.077	10.17	0.077	10.56
	0.048	11.34	0.038	6.15	0.038	8.66	0.038	10.7	0.038	9.01	0.038	9.58	0.038	10.55	0.038	11.17	0.038	8.58	0.038	10.61	0.038	9.44	0.038	7.95	0.038	11.26	0.038	10.01	0.038	6.36	0.038	12.44	0.038	9.61
	0.048	13.99	0.098	7.41	0.098	8.98	0.098	9.81	0.098	9.26	0.098	8.63	0.098	9.51	0.098	10.28	0.098	9.06	0.098	10.02	0.098	8.56	0.098	4.95	0.098	6.57	0.098	9.7	0.098	6.7	0.098	10.82	0.098	11.01
	0.048	12.37	0.092	6.4	0.092	9.61	0.092	10.37	0.092	8.8	0.092	9.32	0.092	9.59	0.092	10.93	0.092	8.62	0.092	10.37	0.092	9.18	0.092	3.57	0.092	7.46	0.092	9.38	0.092	6.61	0.092	11.43	0.092	10.88
	0.049	10.79	0.084	7.43	0.084	9.16	0.084	9.61	0.084	8.33	0.084	8.54	0.084	9.77	0.084	10.56	0.084	8.88	0.084	10.9	0.084	8.04	0.084	3.45	0.084	9.3	0.084	9.71	0.084	6.46	0.084	11.26	0.084	9.13
	0.049	10.53	0.1	8.82	0.1	8.8	0.1	10.97	0.1	8.72	0.1	9.13	0.1	9.6	0.1	11.36	0.1	9.41	0.1	10.76	0.1	8.44	0.1	2.72	0.1	7.43	0.1	10.13	0.1	9.45	0.1	11.62	0.1	9.35
	0.049	12.78	0.083	6.16	0.083	8.98	0.083	10.6	0.083	8.32	0.083	9.38	0.083	9.98	0.083	11.18	0.083	9.2	0.083	9.74	0.083	8.44	0.083	7.94	0.083	7.67	0.083	9.4	0.083	6.75	0.083	10.72	0.083	10.11
	0.051	10.6	0	6.85	0	9.49	0	11.1	0	9.6	0	9.7	0	10.51	0	11.2	0	10.07	0	11.22	0	9.68	0	5.9	0	8.28	0	10.59	0	9.35	0	12.15	0	9.5
	0.052	11.96	0.096	5.65	0.096	8.89	0.096	9.74	0.096	7.85	0.096	8.06	0.096	9.35	0.096	10.34	0.096	7.68	0.096	9.41	0.096	7.76	0.096	5.84	0.096	6.68	0.096	9.12	0.096	6.89	0.096	11.28	0.096	9.9
	0.053	11.51	0.074	6.93	0.074	9.15	0.074	10.14	0.074	8.91	0.074	9.04	0.074	10.72	0.074	10.26	0.074	9.47	0.074	9.91	0.074	8.32	0.074	7.43	0.074	6.82	0.074	9.75	0.074	7.22	0.074	12.07	0.074	10.89
	0.053	11.63	0.113	5.74	0.113	9.91	0.113	10.74	0.113	8.39	0.113	8.93	0.113	10.42	0.113	10.56	0.113	9.42	0.113	10.28	0.113	9.32	0.113	3.23	0.113	7.21	0.113	10.05	0.113	6.95	0.113	11.24	0.113	9.05
	0.054	10.85	0.109	5.63	0.109	8.56	0.109	8.72	0.109	8.21	0.109	7.55	0.109	9.41	0.109	9.99	0.109	8.76	0.109	8.95	0.109	7.08	0.109	2.82	0.109	6.31	0.109	9.97	0.109	6.81	0.109	11.04	0.109	8.97
	0.054	11.64	0.079	5.99	0.079	8.45	0.079	9.73	0.079	9.03	0.079	8.25	0.079	9.4	0.079	10.89	0.079	8.54	0.079	9.97	0.079	8.05	0.079	1.14	0.079	11.96	0.079	9.26	0.079	5.81	0.079	10.6	0.079	8.54
	0.055	10.56	0.059	8.03	0.059	9.01	0.059	9.43	0.059	7.54	0.059	8.63	0.059	9.6	0.059	10.27	0.059	8.46	0.059	10.46	0.059	9.08	0.059	1.77	0.059	6.64	0.059	9.99	0.059	6.59	0.059	10.26	0.059	10.59
	0.055	10.79	0.059	4.31	0.059	8.61	0.059	10.33	0.059	8.71	0.059	9.45	0.059	9.65	0.059	11.51	0.059	9.4	0.059	9.69	0.059	8.64	0.059	2.9	0.059	8.56	0.059	9.73	0.059	5.08	0.059	9.1	0.059	8.29
	0.055	10.98	0.038	6.84	0.038	8.58	0.038	10.06	0.038	9.09	0.038	9.27	0.038	10.23	0.038	11.19	0.038	9.14	0.038	9.77	0.038	8.06	0.038	1.36	0.038	6.7	0.038	10.29	0.038	6.57	0.038	10.64	0.038	9.71
	0.055	10.24	0.051	7.13	0.051	9.83	0.051	10.02	0.051	9.33	0.051	9	0.051	10.39	0.051	10.93	0.051	8.88	0.051	10.18	0.051	7.81	0.051	4.17	0.051	7.27	0.051	9.34	0.051	8.06	0.051	11.73	0.051	9.97
	0.056	10.32	0.055	5.48	0.055	8.66	0.055	9.21	0.055	6.8	0.055	7.81	0.055	8.64	0.055	10.77	0.055	7.19	0.055	8.97	0.055	8.22	0.055	5.74	0.055	6.9	0.055	9.92	0.055	5.34	0.055	8.54	0.055	9.57
	0.056	11.07	0.077	5.61	0.077	9.25	0.077	9.24	0.077	8.28	0.077	6.82	0.077	8.61	0.077	10.34	0.077	8.76	0.077	10.13	0.077	8.17	0.077	5.38	0.077	7.73	0.077	9.09	0.077	5.69	0.077	9.46	0.077	8.64
	0.056	11.19	0.09	5.46	0.09	9.2	0.09	9.5	0.09	8.23	0.09	8.17	0.09	8.37	0.09	10.64	0.09	9.22	0.09	10.26	0.09	7.66	0.09	8.73	0.09	7.84	0.09	9.34	0.09	6.44	0.09	9.37	0.09	9.27
	0.057	10.87	0.025	5.54	0.025	9.23	0.025	10.4	0.025	8.84	0.025	7.12	0.025	9.75	0.025	10.48	0.025	9.75	0.025	10.37	0.025	8.86	0.025	7.62	0.025	7.26	0.025	10	0.025	7.29	0.025	9.97	0.025	6.61
	0.057	11.98	0.124	6.88	0.124	8.49	0.124	8.66	0.124	7.88	0.124	8.58	0.124	7.79	0.124	10.44	0.124	7.54	0.124	9.56	0.124	7.85	0.124	6.59	0.124	5.98	0.124	8.93	0.124	6.53	0.124	10.41	0.124	10.88
	0.057	10.47	0.069	6.62	0.069	9.5	0.069	9.33	0.069	7.81	0.069	9.67	0.069	10.2	0.069	11.23	0.069	8.48	0.069	9.74	0.069	8.24	0.069	3.58	0.069	7.53	0.069	9.06	0.069	5.58	0.069	10.94	0.069	9.81
	0.058	11.3	0.07	7.15	0.07	9.42	0.07	10.68	0.07	9.16	0.07	8.78	0.07	9.6	0.07	10.58	0.07	9.28	0.07	10.18	0.07	7.92	0.07	7.79	0.07	7.82	0.07	9.76	0.07	9.04	0.07	11.05	0.07	9.74
	0.058	10.91	0.03	5.89	0.03	9.11	0.03	9.31	0.03	8.74	0.03	8.49	0.03	9.45	0.03	10.16	0.03	8.52	0.03	8.74	0.03	7.89	0.03	2.79	0.03	6.23	0.03	8.16	0.03	7.4	0.03	10.72	0.03	10.28
	0.059	10.95	0.049	7.25	0.049	9.9	0.049	9.99	0.049	8.69	0.049	8.79	0.049	9.21	0.049	10.58	0.049	10.4	0.049	10.95	0.049	9.11	0.049	6.89	0.049	8.3	0.049	9.97	0.049	9.75	0.049	9.54	0.049	10.19
	0.059	11.43	0.035	5.21	0.035	10.01	0.035	11.16	0.035	8.8	0.035	9.53	0.035	10.44	0.035	11.17	0.035	9.39	0.035	10.46	0.035	9.77	0.035	2.65	0.035	7.39	0.035	10.74	0.035	7.01	0.035	10.71	0.035	10.15
	0.059	11.85	0.026	7.59	0.026	9.75	0.026	10.52	0.026	8.74	0.026	8.84	0.026	9.22	0.026	10.55	0.026	9.21	0.026	10.27	0.026	7.94	0.026	2.86	0.026	6.29	0.026	9.87	0.026	6.15	0.026	11.55	0.026	9.67
	0.059	12.61	0.093	6.08	0.093	8.78	0.093	9.51	0.093	7.81	0.093	8.43	0.093	8.81	0.093	10.05	0.093	8.88	0.093	9.53	0.093	7.82	0.093	2.73	0.093	6.86	0.093	8.91	0.093	6.78	0.093	11.53	0.093	8.74
	0.059	11.65	0.119	6.76	0.119	9.11	0.119	9.84	0.119	9.54	0.119	8.38	0.119	9.15	0.119	10.07	0.119	8.72	0.119	9.9	0.119	8.34	0.119	0	0.119	6.65	0.119	9.11	0.119	5.67	0.119	10.86	0.119	8.92
	0.059	10.98	0.121	6.4	0.121	8.53	0.121	10.35	0.121	9.24	0.121	9.36	0.121	9.48	0.121	11.31	0.121	9.01	0.121	9.64	0.121	7.89	0.121	7.35	0.121	8.1	0.121	8.69	0.121	6.31	0.121	11.61	0.121	9.73
	0.06	12.78	0.116	5.28	0.116	8.92	0.116	10.67	0.116	8.15	0.116	8.42	0.116	10.63	0.116	10.33	0.116	9.39	0.116	10.04	0.116	8.58	0.116	5.38	0.116	6.6	0.116	10.11	0.116	6.87	0.116	11.42	0.116	8.84
	0.06	11.08	0.085	7.34	0.085	8.34	0.085	11.07	0.085	9.24	0.085	9.37	0.085	10.09	0.085	11.17	0.085	9.47	0.085	10.65	0.085	8.96	0.085	2.22	0.085	7.86	0.085	10.13	0.085	5.9	0.085	10.31	0.085	10.08
	0.06	10.71	0.055	7.96	0.055	9.44	0.055	10.39	0.055	8.55	0.055	8.12	0.055	9.44	0.055	10.61	0.055	8.66	0.055	9.89	0.055	8.15	0.055	3.27	0.055	7.02	0.055	10.1	0.055	6.92	0.055	10.8	0.055	10.3
	0.06	11.01	0.064	5.92	0.064	9.35	0.064	10.8	0.064	7.93	0.064	8.55	0.064	10.65	0.064	10.82	0.064	8.04	0.064	10.79	0.064	8.88	0.064	3.82	0.064	7.12	0.064	10.5	0.064	7.1	0.064	11.15	0.064	9.7
	0.061	11.14	0.03	7.64	0.03	8.83	0.03	10.44	0.03	10.58	0.03	9.78	0.03	9.77	0.03	11.64	0.03	9.4	0.03	10.3	0.03	8.05	0.03	5.02	0.03	7.7	0.03	9.39	0.03	8.37	0.03	11.85	0.03	9.63
	0.061	10.71	0.069	8.57	0.069	8.47	0.069	10.71	0.069	10.22	0.069	9.92	0.069	10.42	0.069	11.03	0.069	9.42	0.069	11	0.069	9.36	0.069	5.21	0.069	7.66	0.069	10.34	0.069	9.05	0.069	11.94	0.069	9.83
	0.062	14.44	0.113	6.27	0.113	8.56	0.113	11.37	0.113	8.5	0.113	9.16	0.113	9.48	0.113	11.87	0.113	9.4	0.113	10.56	0.113	8.79	0.113	8.83	0.113	8.1	0.113	10.61	0.113	8.95	0.113	8.87	0.113	10.25
	0.062	10.71	0.09	5.71	0.09	9.05	0.09	10.86	0.09	8.67	0.09	8.27	0.09	10.3	0.09	10.45	0.09	9.69	0.09	10.29	0.09	10.4	0.09	2.91	0.09	7.3	0.09	9.72	0.09	6.81	0.09	11.46	0.09	8.9
	0.062	11.87	0.012	6.08	0.012	9.04	0.012	11.17	0.012	9.63	0.012	9.81	0.012	9.99	0.012	11.65	0.012	9.51	0.012	9.67	0.012	8.26	0.012	9.19	0.012	9.1	0.012	8.94	0.012	8.01	0.012	10.51	0.012	9.89
	0.063	11.52	0.061	6.87	0.061	9.23	0.061	10.65	0.061	9.94	0.061	8.89	0.061	11	0.061	10.46	0.061	9.65	0.061	9.91	0.061	8.69	0.061	2.9	0.061	6.5	0.061	9.98	0.061	7.4	0.061	12.11	0.061	9.73
	0.063	11.2	0.004	3.53	0.004	9.48	0.004	9.82	0.004	8.31	0.004	7.94	0.004	9	0.004	11.37	0.004	9.27	0.004	9.58	0.004	7.42	0.004	1.51	0.004	8.4	0.004	8.96	0.004	4.42	0.004	9.53	0.004	8.26
	0.063	10.88	0.101	6.06	0.101	9.47	0.101	9.81	0.101	9.24	0.101	8.89	0.101	9.52	0.101	11.14	0.101	9.77	0.101	9.8	0.101	8.51	0.101	7.58	0.101	7.57	0.101	9.47	0.101	6.31	0.101	11.25	0.101	9.06
	0.063	11.19	0.07	7.91	0.07	9.25	0.07	10.61	0.07	8.85	0.07	9.11	0.07	9.44	0.07	11.57	0.07	9.51	0.07	9.71	0.07	8.36	0.07	4.44	0.07	7.11	0.07	9.56	0.07	8.6	0.07	10.47	0.07	9.85
	0.064	11.81	0.128	5.34	0.128	9.81	0.128	10	0.128	8.61	0.128	8.12	0.128	9.93	0.128	10.35	0.128	9.28	0.128	9.76	0.128	8.54	0.128	3.65	0.128	6.98	0.128	9.74	0.128	6.71	0.128	11.64	0.128	9.15
	0.064	10.99	0.064	7.38	0.064	8.9	0.064	10.15	0.064	9.52	0.064	8.91	0.064	10.61	0.064	10.32	0.064	9.32	0.064	9.62	0.064	7.86	0.064	4.84	0.064	6.37	0.064	9.7	0.064	7.31	0.064	11.92	0.064	9.81
	0.064	10.68	0.13	6.08	0.13	9.36	0.13	10.85	0.13	9.2	0.13	8.5	0.13	10.68	0.13	10.6	0.13	9.93	0.13	9.96	0.13	10.2	0.13	2.02	0.13	7.75	0.13	9.88	0.13	5.49	0.13	11.48	0.13	8.78
	0.064	10.89	0	5.7	0	9.33	0	11.4	0	9.89	0	10.32	0	9.92	0	11.78	0	10.64	0	11.09	0	8.53	0	9	0	8.05	0	9.96	0	6.88	0	9.66	0	8.13
	0.064	10.76	0.11	7.74	0.11	8.66	0.11	10.18	0.11	8.17	0.11	8.55	0.11	9.38	0.11	10.65	0.11	9.19	0.11	10.31	0.11	7.16	0.11	7.28	0.11	8.01	0.11	9.81	0.11	5.99	0.11	10.43	0.11	6.16
	0.065	11.04	0.009	6.16	0.009	9.15	0.009	10.77	0.009	8.84	0.009	8.63	0.009	10.62	0.009	10.6	0.009	8.52	0.009	10.44	0.009	8.28	0.009	3.39	0.009	8.21	0.009	10.03	0.009	5.84	0.009	11.51	0.009	9.53
	0.066	11.05	0.111	7.59	0.111	7.95	0.111	9.31	0.111	9.97	0.111	9.85	0.111	10.43	0.111	10.48	0.111	9.31	0.111	9.46	0.111	8.42	0.111	4.93	0.111	7.85	0.111	10.23	0.111	6.79	0.111	11.6	0.111	9.87
	0.067	10.52	0	7.81	0	9.22	0	10.83	0	8.95	0	8.94	0	10.81	0	10.55	0	9.49	0	10.4	0	9.37	0	8.01	0	7.26	0	10.04	0	9	0	11.28	0	9.55
	0.067	11.14	0.048	7.05	0.048	9.27	0.048	10.59	0.048	8.96	0.048	9.31	0.048	10.12	0.048	11.19	0.048	8.88	0.048	10.68	0.048	9.4	0.048	6.12	0.048	7.16	0.048	9.2	0.048	8.14	0.048	11.03	0.048	10.4
	0.068	12.17	0.055	6.38	0.055	9.14	0.055	10.36	0.055	8.36	0.055	8.29	0.055	10.1	0.055	10.61	0.055	8.09	0.055	9.9	0.055	7.23	0.055	2.32	0.055	7.08	0.055	9.61	0.055	6.97	0.055	11.09	0.055	9.4
	0.068	11.06	0.06	6.76	0.06	10.37	0.06	11.26	0.06	8.45	0.06	9.24	0.06	9.68	0.06	11.51	0.06	9.51	0.06	10.9	0.06	9.52	0.06	7.42	0.06	7.97	0.06	10.08	0.06	5.67	0.06	10.2	0.06	8.94
	0.068	11.54	0.026	7.14	0.026	8.72	0.026	10.4	0.026	9.5	0.026	9.56	0.026	10.26	0.026	10.84	0.026	9.06	0.026	10.51	0.026	8.74	0.026	5.23	0.026	7.37	0.026	10.45	0.026	8.78	0.026	11.3	0.026	10.46
	0.068	12.54	0.06	8.98	0.06	8.36	0.06	10.45	0.06	9.05	0.06	8.24	0.06	9.36	0.06	11.78	0.06	9.54	0.06	10.01	0.06	8.45	0.06	3.71	0.06	7.06	0.06	9.87	0.06	9.66	0.06	10.48	0.06	10.18
	0.069	10.8	0.12	6.81	0.12	7.94	0.12	8.6	0.12	7.71	0.12	6.23	0.12	6.96	0.12	9.63	0.12	6.94	0.12	9.1	0.12	8.29	0.12	0	0.12	7.32	0.12	8.82	0.12	3.74	0.12	9.65	0.12	9.83
	0.069	10.94	0.069	6.26	0.069	8.95	0.069	10.84	0.069	9.47	0.069	9.6	0.069	9.64	0.069	11.39	0.069	8.91	0.069	10.72	0.069	8.5	0.069	0.82	0.069	7.03	0.069	9.43	0.069	6.74	0.069	11.18	0.069	9.93
	0.069	11.47	0.135	8.79	0.135	8.92	0.135	10.15	0.135	8.68	0.135	9	0.135	9.16	0.135	10.65	0.135	9.34	0.135	10.03	0.135	9.09	0.135	3.6	0.135	6.65	0.135	9.66	0.135	8.16	0.135	11.73	0.135	9.19
	0.069	10.97	0.088	5.73	0.088	8.95	0.088	10.29	0.088	7.95	0.088	8.59	0.088	9.49	0.088	10.71	0.088	9.74	0.088	10.19	0.088	7.82	0.088	5.95	0.088	8.8	0.088	9.56	0.088	5.1	0.088	9.94	0.088	9.04
	0.069	10.74	0.018	6.25	0.018	8.99	0.018	10.42	0.018	8.91	0.018	8.71	0.018	10.19	0.018	10.46	0.018	8.73	0.018	10.16	0.018	9	0.018	4.07	0.018	6.86	0.018	10.07	0.018	7.24	0.018	10.95	0.018	9.52
	0.07	10.38	0.071	5.89	0.071	8.86	0.071	9.65	0.071	8.81	0.071	8.6	0.071	9	0.071	10.4	0.071	8.15	0.071	9.55	0.071	7.9	0.071	3.76	0.071	6.98	0.071	9.4	0.071	6.44	0.071	10.98	0.071	10.82
	0.07	14.23	0.112	8.17	0.112	9.17	0.112	10.25	0.112	9.14	0.112	9.22	0.112	10.43	0.112	10.81	0.112	9.22	0.112	9.52	0.112	8.42	0.112	3.11	0.112	6.53	0.112	9.86	0.112	6.66	0.112	11.89	0.112	9.72
	0.07	13.15	0.039	7.37	0.039	9.18	0.039	10.61	0.039	9.27	0.039	9.16	0.039	10.24	0.039	11.04	0.039	8.95	0.039	10.48	0.039	8.89	0.039	7.06	0.039	8.16	0.039	9.69	0.039	7.83	0.039	10.63	0.039	9.58
	0.07	11.05	0.071	6.62	0.071	8.87	0.071	10.79	0.071	8.37	0.071	9.35	0.071	10.4	0.071	10.43	0.071	10.01	0.071	9.62	0.071	8.25	0.071	0.66	0.071	6.58	0.071	10.12	0.071	6.22	0.071	12.1	0.071	9.79
	0.07	10.58	0.087	4.8	0.087	10.07	0.087	9.14	0.087	7.35	0.087	7.26	0.087	8.93	0.087	10.19	0.087	8.12	0.087	9.49	0.087	8.77	0.087	2.63	0.087	7.3	0.087	9.24	0.087	5.96	0.087	10.69	0.087	10.58
	0.071	11.31	0.069	7.26	0.069	8.66	0.069	10.48	0.069	9.46	0.069	9.77	0.069	10.56	0.069	10.87	0.069	9.52	0.069	10	0.069	8.44	0.069	5.99	0.069	6.76	0.069	9.88	0.069	6.81	0.069	11.89	0.069	9.52
	0.071	11.29	0.093	7.54	0.093	9.84	0.093	11.36	0.093	8.18	0.093	9.89	0.093	10.13	0.093	11.52	0.093	10.27	0.093	11.42	0.093	9.08	0.093	7.55	0.093	7.76	0.093	10.49	0.093	7.95	0.093	10.89	0.093	8.58
	0.071	10.31	0.082	8.36	0.082	9.83	0.082	9.62	0.082	9.01	0.082	9.71	0.082	9.02	0.082	10.34	0.082	8.8	0.082	9.52	0.082	8.91	0.082	4.17	0.082	6.97	0.082	9.67	0.082	6.64	0.082	10.52	0.082	10.4
	0.071	10.94	0.043	4.97	0.043	9.09	0.043	11.05	0.043	8.23	0.043	9.03	0.043	10.16	0.043	10.92	0.043	9.88	0.043	10.51	0.043	8.43	0.043	2.92	0.043	7.99	0.043	10.16	0.043	7.04	0.043	11.97	0.043	9.84
	0.071	11.28	0.144	6.13	0.144	8.59	0.144	8.93	0.144	7.21	0.144	8.88	0.144	9.58	0.144	10.76	0.144	7.97	0.144	9.53	0.144	7.04	0.144	2.8	0.144	6.07	0.144	9.39	0.144	6.41	0.144	11.24	0.144	10.14
	0.071	10.95	0.029	5.32	0.029	9.67	0.029	10.53	0.029	8.66	0.029	7.61	0.029	8.75	0.029	11.63	0.029	9.21	0.029	10.56	0.029	8.3	0.029	8.74	0.029	8.54	0.029	9.02	0.029	6.32	0.029	9.46	0.029	8.92
	0.072	10.21	0.03	6.75	0.03	9.12	0.03	9.45	0.03	8.88	0.03	7.29	0.03	8.76	0.03	10.18	0.03	8.32	0.03	9.73	0.03	7.49	0.03	4.78	0.03	7.88	0.03	9.57	0.03	7.47	0.03	10.57	0.03	9.78
	0.072	9.95	0.097	5.62	0.097	8.96	0.097	9.39	0.097	8.57	0.097	7.67	0.097	8.62	0.097	9.99	0.097	7.5	0.097	9.64	0.097	7.42	0.097	2.83	0.097	6.82	0.097	9.6	0.097	5.35	0.097	10.84	0.097	9.77
	0.073	10.7	0.086	6.63	0.086	9.19	0.086	9.7	0.086	8.65	0.086	7.87	0.086	10.17	0.086	10.01	0.086	8.87	0.086	10.53	0.086	8.79	0.086	2.83	0.086	6.5	0.086	9.91	0.086	7.64	0.086	11.69	0.086	10.59
	0.073	10.62	0.079	6.63	0.079	8.75	0.079	9.62	0.079	8.44	0.079	8.77	0.079	9.14	0.079	10.28	0.079	8.52	0.079	10.2	0.079	8.88	0.079	4.28	0.079	7.06	0.079	9.46	0.079	6.1	0.079	11.03	0.079	10.75
	0.074	11.61	0.027	5.86	0.027	9.21	0.027	10.23	0.027	9.26	0.027	10.88	0.027	10.27	0.027	11.26	0.027	8.98	0.027	9.61	0.027	8.83	0.027	6.63	0.027	6.61	0.027	10.27	0.027	7.51	0.027	11.31	0.027	9.1
	0.074	10.89	0.174	7.26	0.174	8.99	0.174	8.5	0.174	7.46	0.174	8.2	0.174	7.75	0.174	9.86	0.174	7.92	0.174	9	0.174	7.43	0.174	6.82	0.174	7.18	0.174	9.4	0.174	7.88	0.174	11.07	0.174	10.08
	0.074	10.69	0.101	10.57	0.101	9.42	0.101	10.77	0.101	9.04	0.101	9.44	0.101	9.96	0.101	11.03	0.101	9.19	0.101	10.48	0.101	8.73	0.101	3.37	0.101	7.49	0.101	10.46	0.101	8.13	0.101	10.52	0.101	10.25
	0.075	10.61	0.112	7.66	0.112	9.18	0.112	9.03	0.112	7.64	0.112	7.74	0.112	8.75	0.112	10.17	0.112	7.92	0.112	10.03	0.112	7.56	0.112	8.44	0.112	9.26	0.112	9.23	0.112	7.23	0.112	9.38	0.112	8.6
	0.075	11.88	0.113	6.09	0.113	7.35	0.113	10.05	0.113	8.51	0.113	8.45	0.113	9.87	0.113	10.46	0.113	8.54	0.113	9.17	0.113	8.29	0.113	1.7	0.113	6.78	0.113	10.29	0.113	6.18	0.113	11.86	0.113	10.74
	0.075	10.94	0.089	6.69	0.089	9.08	0.089	9.67	0.089	8.68	0.089	8.47	0.089	9.26	0.089	10.51	0.089	8.78	0.089	9.88	0.089	8.35	0.089	1.43	0.089	6.91	0.089	9.48	0.089	4.63	0.089	10.35	0.089	9.74
	0.076	10.7	0	6.38	0	8.93	0	10.73	0	8.52	0	9.15	0	9.91	0	10.67	0	8.67	0	10.11	0	8.35	0	6.95	0	8.83	0	10	0	7.2	0	11.78	0	9.72
	0.076	11.31	0.09	5.81	0.09	9.4	0.09	11.23	0.09	8.08	0.09	8.63	0.09	10.27	0.09	10.55	0.09	9.69	0.09	10.83	0.09	9.92	0.09	3.45	0.09	7.26	0.09	9.81	0.09	7.12	0.09	10.85	0.09	9.65
	0.076	10.39	0.062	7.72	0.062	8.68	0.062	9.88	0.062	8.84	0.062	8.62	0.062	10.39	0.062	10.53	0.062	9.2	0.062	9.97	0.062	7.95	0.062	5.71	0.062	6.44	0.062	9.91	0.062	6.03	0.062	10.89	0.062	9.33
	0.077	10.96	0.048	7.29	0.048	10.12	0.048	10.47	0.048	8.74	0.048	9.38	0.048	9.66	0.048	10.52	0.048	9.11	0.048	11.04	0.048	9.14	0.048	0.8	0.048	7.86	0.048	9.95	0.048	9.49	0.048	11.24	0.048	11.12
	0.077	13.34	0.131	6.59	0.131	8.76	0.131	8.63	0.131	7.03	0.131	5.46	0.131	6.94	0.131	9.63	0.131	6.08	0.131	9	0.131	7.25	0.131	0	0.131	6.67	0.131	9.26	0.131	5.8	0.131	9.78	0.131	8.77
	0.077	10.9	0.171	4.82	0.171	8.63	0.171	9.95	0.171	6.85	0.171	7.64	0.171	9.29	0.171	10.78	0.171	8.73	0.171	9.52	0.171	8.66	0.171	1.09	0.171	7.12	0.171	8.95	0.171	4.34	0.171	10.95	0.171	9.59
	0.077	11.47	0.183	6.73	0.183	8.7	0.183	10.12	0.183	8.67	0.183	8.36	0.183	10.16	0.183	10.33	0.183	9.24	0.183	9.67	0.183	7.59	0.183	4.73	0.183	6.54	0.183	9.38	0.183	6.83	0.183	11.84	0.183	9.07
	0.077	10.88	0.014	7.54	0.014	10.28	0.014	10.99	0.014	8.91	0.014	9.5	0.014	10.33	0.014	11.9	0.014	10.1	0.014	9.9	0.014	8.45	0.014	4.91	0.014	7.78	0.014	10.98	0.014	8.18	0.014	10.33	0.014	9.35
	0.077	11	0.073	6.24	0.073	8.74	0.073	10	0.073	10.18	0.073	9.31	0.073	9.63	0.073	11.05	0.073	9.01	0.073	9.84	0.073	7.45	0.073	3.64	0.073	9.91	0.073	9.14	0.073	7.94	0.073	12.03	0.073	9.14
	0.078	11	0.084	7.63	0.084	8.63	0.084	10.45	0.084	9.06	0.084	8.71	0.084	10.24	0.084	10.54	0.084	9.47	0.084	10.36	0.084	8.14	0.084	3.13	0.084	7.19	0.084	9.54	0.084	7.04	0.084	11.86	0.084	9.84
	0.078	10.81	0.049	7.17	0.049	9.27	0.049	10.03	0.049	9.14	0.049	8.87	0.049	9.74	0.049	10.4	0.049	8.73	0.049	9.68	0.049	7.84	0.049	4.62	0.049	7.7	0.049	9.42	0.049	7.32	0.049	11.24	0.049	10.41
	0.078	11.44	0.078	7.9	0.078	8.79	0.078	11.83	0.078	8.95	0.078	10.19	0.078	10.61	0.078	11.41	0.078	9.54	0.078	11.2	0.078	7.98	0.078	6.18	0.078	7.65	0.078	10.05	0.078	8.47	0.078	11.08	0.078	9.06
	0.079	11.35	0.07	6	0.07	9.3	0.07	10.92	0.07	8.75	0.07	9.87	0.07	10.61	0.07	11.64	0.07	9.19	0.07	10.63	0.07	8.82	0.07	2.14	0.07	7.66	0.07	9.99	0.07	8.07	0.07	11.56	0.07	9
	0.079	10.88	0.111	5.49	0.111	8.09	0.111	9.34	0.111	7.28	0.111	7.37	0.111	7	0.111	10.06	0.111	6.97	0.111	9.53	0.111	5.13	0.111	6.96	0.111	10.32	0.111	9.38	0.111	4.65	0.111	8.84	0.111	8.62
	0.079	10.96	0.09	7.55	0.09	8.51	0.09	10.54	0.09	8.56	0.09	9.19	0.09	10.4	0.09	11.08	0.09	8.8	0.09	10.44	0.09	8.84	0.09	7.75	0.09	8.29	0.09	9.79	0.09	7.18	0.09	9.7	0.09	9.72
	0.079	10.71	0.079	6.67	0.079	9.38	0.079	10.7	0.079	8.51	0.079	9.21	0.079	9.87	0.079	10.88	0.079	9.93	0.079	10.3	0.079	8.86	0.079	5.92	0.079	7.23	0.079	9.96	0.079	6.77	0.079	10.39	0.079	9.37
	0.079	10.35	0.095	6.32	0.095	8.66	0.095	10.58	0.095	8.79	0.095	8.22	0.095	9.61	0.095	10.49	0.095	8.83	0.095	10.05	0.095	7.59	0.095	3.29	0.095	6.89	0.095	8.85	0.095	6.25	0.095	11.45	0.095	9.78
	0.08	11.2	0.113	7.28	0.113	9.21	0.113	11	0.113	9.73	0.113	9.95	0.113	10.94	0.113	11.5	0.113	9.59	0.113	10.62	0.113	9.32	0.113	4.11	0.113	7.16	0.113	10.53	0.113	8.03	0.113	12.38	0.113	9.45
	0.08	11.78	0.074	5.2	0.074	8.85	0.074	9.98	0.074	8.97	0.074	9.16	0.074	10	0.074	10.9	0.074	9.01	0.074	9.75	0.074	8.11	0.074	2.29	0.074	6.51	0.074	10.02	0.074	5.96	0.074	11.91	0.074	9.2
	0.08	10.83	0.077	6.18	0.077	9.02	0.077	9.42	0.077	8.04	0.077	9.52	0.077	8.97	0.077	10.81	0.077	8.2	0.077	10.53	0.077	7.75	0.077	7.31	0.077	7.31	0.077	9.44	0.077	7.38	0.077	10.51	0.077	10.55
	0.081	10.14	0	5.8	0	9.59	0	10.95	0	8.91	0	9.15	0	9.98	0	11.11	0	9.11	0	10.78	0	10.32	0	1.58	0	7.7	0	10.13	0	6.98	0	11.52	0	10.08
	0.081	9.98	0.03	6.58	0.03	9.59	0.03	11.01	0.03	8.2	0.03	9.33	0.03	11.03	0.03	10.42	0.03	9.47	0.03	9.89	0.03	8.45	0.03	2.98	0.03	8.38	0.03	10.16	0.03	8.51	0.03	12.17	0.03	8.98
	0.081	11.06	0	6.88	0	9.52	0	10.94	0	8.85	0	8.88	0	10.58	0	10.82	0	9.13	0	10.52	0	9.14	0	6.5	0	6.54	0	10.32	0	8.19	0	11.54	0	9.74
	0.081	12.61	0.031	7.99	0.031	9.47	0.031	11.04	0.031	9.52	0.031	9.76	0.031	10.54	0.031	11	0.031	10.26	0.031	10.92	0.031	9.54	0.031	7.36	0.031	8.89	0.031	10.33	0.031	8.33	0.031	10.68	0.031	9.24
	0.081	11.66	0.15	7.41	0.15	9.21	0.15	10.82	0.15	8.28	0.15	8.08	0.15	10.43	0.15	10.68	0.15	9.23	0.15	9.77	0.15	9.14	0.15	3.92	0.15	7.23	0.15	9.83	0.15	8.6	0.15	12.31	0.15	9.53
	0.081	12	0.087	6.13	0.087	8.72	0.087	10.69	0.087	8.51	0.087	8.39	0.087	9.69	0.087	10.77	0.087	9.44	0.087	9.98	0.087	7.68	0.087	0	0.087	7.81	0.087	9.76	0.087	6	0.087	10.06	0.087	9.07
	0.081	10.56	0.068	6.79	0.068	9.04	0.068	10.31	0.068	8.22	0.068	8.08	0.068	9.6	0.068	10.04	0.068	9.04	0.068	10.98	0.068	7.87	0.068	2.51	0.068	7.32	0.068	9.51	0.068	7.96	0.068	12.19	0.068	9.52
	0.082	10.38	0.06	6.66	0.06	9.01	0.06	10.52	0.06	8.82	0.06	9.54	0.06	10.7	0.06	11.24	0.06	9.32	0.06	10.09	0.06	8.07	0.06	2.58	0.06	6.52	0.06	10.32	0.06	6.81	0.06	12.71	0.06	9.59
	0.082	10.43	0.085	9.17	0.085	8.86	0.085	9.98	0.085	9.26	0.085	8.87	0.085	10.23	0.085	10.35	0.085	9.74	0.085	9.88	0.085	8.12	0.085	5.29	0.085	6.73	0.085	10.07	0.085	7.09	0.085	11.25	0.085	9.5
	0.082	10.13	0.109	6.22	0.109	8.55	0.109	9.34	0.109	8.28	0.109	9	0.109	8.71	0.109	10.85	0.109	8.65	0.109	10.04	0.109	7.99	0.109	0	0.109	7.34	0.109	9.33	0.109	6.4	0.109	9.92	0.109	10.34
	0.083	11.87	0.036	4.6	0.036	10.12	0.036	10.25	0.036	7.42	0.036	8.07	0.036	10.16	0.036	10.47	0.036	9.11	0.036	9.8	0.036	8.55	0.036	5.28	0.036	6.89	0.036	9.74	0.036	5.42	0.036	11.75	0.036	9.3
	0.083	11.34	0.09	8.67	0.09	8.98	0.09	9.31	0.09	8.66	0.09	8.41	0.09	8.82	0.09	10.28	0.09	8.64	0.09	9.81	0.09	7.21	0.09	3.49	0.09	7.18	0.09	9.46	0.09	5.95	0.09	9.75	0.09	9.46
	0.083	10.43	0.096	8.52	0.096	8.74	0.096	10.82	0.096	8.93	0.096	9.4	0.096	10.29	0.096	11.13	0.096	8.38	0.096	10.11	0.096	9	0.096	0	0.096	7.12	0.096	10	0.096	6.76	0.096	10.92	0.096	11.01
	0.084	12.14	0.058	6.06	0.058	8.86	0.058	11.11	0.058	8.56	0.058	8.43	0.058	10.21	0.058	11.32	0.058	8.72	0.058	10.74	0.058	7.05	0.058	1.92	0.058	7.21	0.058	10.53	0.058	5.56	0.058	9.78	0.058	9.72
	0.084	11.33	0.058	7.65	0.058	8.95	0.058	10.78	0.058	9.46	0.058	9.67	0.058	10.32	0.058	11.25	0.058	9.34	0.058	9.74	0.058	9.13	0.058	3.68	0.058	7.49	0.058	9.85	0.058	7.57	0.058	12.02	0.058	10.14
	0.084	11.26	0.019	6.48	0.019	8.55	0.019	11.09	0.019	8.1	0.019	8.83	0.019	9.87	0.019	11.28	0.019	9.26	0.019	10.81	0.019	7.69	0.019	6.18	0.019	10.63	0.019	9.91	0.019	7.09	0.019	8.88	0.019	9.66
	0.084	12.05	0.076	7.63	0.076	9.5	0.076	9.04	0.076	8.89	0.076	8.26	0.076	9.91	0.076	9.75	0.076	8.63	0.076	9.62	0.076	8.72	0.076	6.67	0.076	6.98	0.076	9.38	0.076	7.46	0.076	10.78	0.076	9.65
	0.084	12.05	0.103	7.77	0.103	9.23	0.103	11.08	0.103	8.81	0.103	9.99	0.103	11.23	0.103	11.01	0.103	9.51	0.103	10.85	0.103	8.83	0.103	0.92	0.103	8.09	0.103	10.45	0.103	9.43	0.103	12.02	0.103	11.23
	0.085	10.7	0.081	6.22	0.081	8.71	0.081	10.3	0.081	7.88	0.081	6.98	0.081	9.11	0.081	10.17	0.081	8.4	0.081	9.61	0.081	7.32	0.081	1.2	0.081	7.09	0.081	9.25	0.081	5.98	0.081	11.15	0.081	9.58
	0.085	11.6	0.079	5.16	0.079	9.43	0.079	10.79	0.079	7.6	0.079	9.19	0.079	9.26	0.079	11.17	0.079	9.55	0.079	11.37	0.079	8.1	0.079	1.17	0.079	8.1	0.079	10.34	0.079	6.24	0.079	11.91	0.079	9.97
	0.085	11.23	0.087	7.8	0.087	9.6	0.087	10.78	0.087	9.43	0.087	9.55	0.087	10.69	0.087	11.23	0.087	10.1	0.087	10.05	0.087	8.96	0.087	6.5	0.087	7.46	0.087	10.14	0.087	8.08	0.087	11.21	0.087	9.1
	0.085	13.03	0.047	8.06	0.047	9.35	0.047	9.76	0.047	8.85	0.047	9.45	0.047	9.77	0.047	10.83	0.047	9.13	0.047	9.58	0.047	7.7	0.047	5.07	0.047	7.57	0.047	9.53	0.047	8.89	0.047	11.08	0.047	10.31
	0.086	11.61	0.018	8.28	0.018	9.41	0.018	10.75	0.018	9.58	0.018	8.85	0.018	10.74	0.018	10.68	0.018	9.61	0.018	10.15	0.018	8.69	0.018	5.13	0.018	8.42	0.018	9.87	0.018	7.38	0.018	11.69	0.018	9.99
	0.086	10.32	0.064	4.88	0.064	9.43	0.064	10.7	0.064	8.71	0.064	8.78	0.064	10.18	0.064	10.79	0.064	9.41	0.064	10.96	0.064	9.36	0.064	2.72	0.064	7.14	0.064	10.76	0.064	5.66	0.064	12.2	0.064	8.43
	0.087	12	0.123	6.22	0.123	8.44	0.123	9.44	0.123	9.17	0.123	8.51	0.123	9.45	0.123	10.03	0.123	8.38	0.123	10.07	0.123	7.99	0.123	0.85	0.123	6.3	0.123	9.35	0.123	6.13	0.123	11.08	0.123	11.34
	0.087	11.8	0.02	7.43	0.02	9.41	0.02	10.7	0.02	9.12	0.02	9.46	0.02	9.92	0.02	11.35	0.02	9.06	0.02	10.68	0.02	8.13	0.02	7.25	0.02	10.19	0.02	9.75	0.02	7.8	0.02	11.47	0.02	9.05
	0.087	12.24	0.025	5.81	0.025	8.4	0.025	10.32	0.025	8.79	0.025	8.58	0.025	9.65	0.025	11.04	0.025	8.98	0.025	10.22	0.025	9.25	0.025	1.85	0.025	7.38	0.025	9.34	0.025	4.87	0.025	12.5	0.025	9.54
	0.088	10.83	0.115	6.43	0.115	8.99	0.115	11.81	0.115	8.7	0.115	8.83	0.115	10.21	0.115	10.62	0.115	10.45	0.115	11.04	0.115	7.71	0.115	7.78	0.115	8.42	0.115	9.87	0.115	8.02	0.115	9.87	0.115	8.82
	0.088	10.6	0.119	7.34	0.119	8.53	0.119	9.64	0.119	7.34	0.119	9.07	0.119	8.12	0.119	11.4	0.119	8.27	0.119	9.4	0.119	6.75	0.119	5.52	0.119	7.64	0.119	9.54	0.119	5.34	0.119	9.25	0.119	10.05
	0.088	10	0.047	6.07	0.047	8.52	0.047	9.48	0.047	9.32	0.047	8.83	0.047	9.92	0.047	10.24	0.047	9.37	0.047	9.39	0.047	7.03	0.047	3.82	0.047	6.71	0.047	8.63	0.047	6.45	0.047	10.87	0.047	9.46
	0.088	11.97	0.082	7.23	0.082	8.98	0.082	10.06	0.082	8.88	0.082	9.2	0.082	9.36	0.082	10.9	0.082	8.55	0.082	10.31	0.082	8.71	0.082	8.2	0.082	7.12	0.082	10.23	0.082	7.09	0.082	10.41	0.082	8.82
	0.089	10.91	0.042	6.57	0.042	8.98	0.042	10.34	0.042	8.83	0.042	9.69	0.042	9.89	0.042	11.39	0.042	9.96	0.042	10.15	0.042	8.09	0.042	8.06	0.042	9	0.042	9.75	0.042	8.23	0.042	10.08	0.042	8.92
	0.089	11.23	0.063	6.75	0.063	8.83	0.063	10.77	0.063	9.3	0.063	8.48	0.063	10.23	0.063	10.69	0.063	9.87	0.063	10.49	0.063	7.73	0.063	4.2	0.063	7.04	0.063	9.62	0.063	7.54	0.063	11.92	0.063	9.54
	0.09	10.26	0.096	7.26	0.096	8.8	0.096	9.51	0.096	8.81	0.096	8.89	0.096	9.23	0.096	10.41	0.096	8.84	0.096	9.69	0.096	9.01	0.096	3.99	0.096	6.53	0.096	9.38	0.096	7.67	0.096	10.9	0.096	10.41
	0.09	10.43	0	4.6	0	8.9	0	11.28	0	8.04	0	8.01	0	9.45	0	10.86	0	9.8	0	9.33	0	7.75	0	4.12	0	6.44	0	9.27	0	5.83	0	10.9	0	10.51
	0.09	11.41	0.09	7.06	0.09	8.93	0.09	10.92	0.09	7.93	0.09	10.09	0.09	10.04	0.09	12.1	0.09	9.19	0.09	11.13	0.09	8.98	0.09	5.75	0.09	7.89	0.09	10.46	0.09	8.91	0.09	10.95	0.09	9.74
	0.09	11.42	0.08	5.27	0.08	9.62	0.08	10.48	0.08	7.7	0.08	7.51	0.08	10.22	0.08	10.03	0.08	9.21	0.08	10.44	0.08	8.05	0.08	7.24	0.08	7.03	0.08	9.21	0.08	6.15	0.08	11.71	0.08	9.4
	0.09	10.42	0.09	5.43	0.09	8.1	0.09	9.61	0.09	7.95	0.09	7.45	0.09	8.82	0.09	10.05	0.09	8.44	0.09	9.71	0.09	6.95	0.09	2.81	0.09	7.35	0.09	9.41	0.09	6.31	0.09	11.08	0.09	9.13
	0.09	10.98	0.047	6.88	0.047	8.67	0.047	9.84	0.047	8.71	0.047	9.41	0.047	10.26	0.047	11.09	0.047	8.23	0.047	9.91	0.047	7.56	0.047	4.69	0.047	7.21	0.047	9.54	0.047	8.1	0.047	11.14	0.047	10.42
	0.09	10.96	0.074	5.65	0.074	9.95	0.074	10.7	0.074	9.63	0.074	8.19	0.074	10.34	0.074	11.05	0.074	8.67	0.074	10.1	0.074	7.93	0.074	8.76	0.074	8.29	0.074	10.23	0.074	5.01	0.074	10.33	0.074	10.1
	0.09	10.75	0.106	9.13	0.106	8.91	0.106	9.77	0.106	8.81	0.106	8.85	0.106	10.61	0.106	10.6	0.106	9.69	0.106	9.63	0.106	8	0.106	5.69	0.106	6.55	0.106	9.96	0.106	9.89	0.106	11.22	0.106	9.62
	0.09	10.89	0.004	4.93	0.004	9.46	0.004	10.19	0.004	7.77	0.004	8.69	0.004	9.56	0.004	10.49	0.004	8.88	0.004	9.53	0.004	8.53	0.004	0.85	0.004	6.29	0.004	10.1	0.004	6.12	0.004	10.58	0.004	9.76
	0.09	11.71	0.135	6.59	0.135	9.32	0.135	9.79	0.135	6.88	0.135	7.77	0.135	8.88	0.135	10.1	0.135	9.35	0.135	9.38	0.135	7.97	0.135	4.68	0.135	6.4	0.135	9.22	0.135	6.23	0.135	9.4	0.135	9.11
	0.091	11.45	0.046	5.94	0.046	8.91	0.046	11.09	0.046	8.18	0.046	8.48	0.046	9.69	0.046	10.53	0.046	9.47	0.046	10.51	0.046	7.69	0.046	6.08	0.046	7.21	0.046	9.46	0.046	6.19	0.046	11.24	0.046	8.6
	0.091	9.95	0	6.35	0	9.59	0	10.45	0	8.91	0	8.77	0	10.32	0	10.76	0	8.51	0	10.32	0	9	0	4.71	0	7.71	0	10.35	0	8.12	0	11.48	0	10.14
	0.092	12.22	0.088	8.04	0.088	9.22	0.088	10.07	0.088	8.64	0.088	7.92	0.088	9.01	0.088	9.88	0.088	9.22	0.088	10.28	0.088	7.44	0.088	7.64	0.088	7.75	0.088	9.63	0.088	5.91	0.088	9.77	0.088	8.68
	0.093	11.03	0.097	6.27	0.097	8.77	0.097	9.7	0.097	7.89	0.097	7.74	0.097	9.17	0.097	10.51	0.097	8.39	0.097	9.76	0.097	8.19	0.097	2.53	0.097	6.88	0.097	9.57	0.097	6.94	0.097	10.58	0.097	10.06
	0.093	10.88	0.025	4.94	0.025	8.89	0.025	9.94	0.025	9.47	0.025	10.01	0.025	10.76	0.025	11.25	0.025	10.07	0.025	10.64	0.025	8.61	0.025	6.63	0.025	8.2	0.025	9.5	0.025	6.48	0.025	10.71	0.025	9.14
	0.094	11.93	0.095	5.81	0.095	8.38	0.095	9.29	0.095	8	0.095	8.71	0.095	8.41	0.095	10.95	0.095	8.94	0.095	9.81	0.095	6.43	0.095	1.06	0.095	10.1	0.095	9.21	0.095	6.34	0.095	10.6	0.095	8.73
	0.094	11.02	0.031	7.49	0.031	8.83	0.031	10.62	0.031	9.57	0.031	9.64	0.031	10.3	0.031	10.79	0.031	10.59	0.031	10.25	0.031	9.06	0.031	7.96	0.031	7.25	0.031	9.63	0.031	7.25	0.031	10.95	0.031	9.31
	0.094	10.77	0.008	7.98	0.008	9.22	0.008	11.01	0.008	9.71	0.008	11.14	0.008	10.34	0.008	11.58	0.008	10.27	0.008	10.99	0.008	8.86	0.008	7.77	0.008	7.67	0.008	10.18	0.008	8.15	0.008	11.36	0.008	9.45
	0.095	10.49	0.081	6.61	0.081	8.81	0.081	9.79	0.081	8.49	0.081	7.75	0.081	9.71	0.081	10.75	0.081	7.98	0.081	9.62	0.081	8.42	0.081	4.66	0.081	7.8	0.081	9.7	0.081	9.42	0.081	11.28	0.081	10.91
	0.095	10.8	0.088	5.89	0.088	9.21	0.088	8.47	0.088	7.59	0.088	7.22	0.088	7.89	0.088	9.54	0.088	7.36	0.088	9.26	0.088	8.14	0.088	1.3	0.088	7.48	0.088	9.12	0.088	5.76	0.088	9.11	0.088	10.54
	0.095	12.04	0	6.94	0	8.55	0	10.17	0	9.23	0	9.86	0	9.47	0	11.3	0	9	0	10.05	0	8.65	0	8.54	0	7.67	0	9.54	0	7.5	0	10.46	0	9.86
	0.096	10.22	0.027	3.88	0.027	8.89	0.027	10.46	0.027	8.02	0.027	8.54	0.027	9.57	0.027	11.04	0.027	9.12	0.027	9.99	0.027	7.27	0.027	2.92	0.027	7.05	0.027	9.2	0.027	6.03	0.027	11.2	0.027	9.08
	0.096	11.93	0.077	4.29	0.077	9.55	0.077	9.97	0.077	7.63	0.077	9.1	0.077	8.62	0.077	11.25	0.077	9.5	0.077	9.9	0.077	7.64	0.077	3.37	0.077	6.84	0.077	10.48	0.077	4.73	0.077	11.62	0.077	7.18
	0.096	10.52	0.005	5.5	0.005	10.22	0.005	10.61	0.005	7.62	0.005	9.51	0.005	10.23	0.005	11.21	0.005	9.23	0.005	9.98	0.005	8.02	0.005	0.65	0.005	7.24	0.005	10.41	0.005	6.75	0.005	11.37	0.005	8.74
	0.097	10.92	0.115	6.71	0.115	9.08	0.115	10.55	0.115	8.23	0.115	8.74	0.115	9.87	0.115	10.79	0.115	9.06	0.115	10.16	0.115	8.16	0.115	2.54	0.115	8.26	0.115	10.15	0.115	6.81	0.115	12.27	0.115	9.62
	0.097	11.69	0.064	8.65	0.064	8.86	0.064	10.3	0.064	8.83	0.064	9.45	0.064	10.47	0.064	11.13	0.064	9.55	0.064	10.75	0.064	9.02	0.064	7.08	0.064	10.72	0.064	10.12	0.064	8.7	0.064	11.1	0.064	8.79
	0.097	11.61	0	5.8	0	8.8	0	10.26	0	9.52	0	9.36	0	10.08	0	11.08	0	8.86	0	10.48	0	8.47	0	2.13	0	8.97	0	9.4	0	6.37	0	12.44	0	9.33
	0.097	10.6	0.1	6.47	0.1	8.41	0.1	8.63	0.1	7.81	0.1	8	0.1	7.73	0.1	10.15	0.1	6.55	0.1	9.07	0.1	7.91	0.1	3.83	0.1	8.39	0.1	8.55	0.1	4.91	0.1	8.79	0.1	9.97
	0.098	11.44	0.117	6.55	0.117	8.83	0.117	8.44	0.117	7.34	0.117	7.25	0.117	7.73	0.117	9.44	0.117	7.22	0.117	8.91	0.117	7.76	0.117	1.11	0.117	7.82	0.117	8.58	0.117	6.11	0.117	10.42	0.117	10.07
	0.098	11.94	0	7.99	0	8.41	0	9.08	0	8.27	0	7.98	0	9.32	0	9.53	0	8.51	0	9.16	0	6.92	0	2.47	0	6.33	0	9.52	0	7.86	0	12.34	0	9.56
	0.1	10.34	0.084	6.39	0.084	9.21	0.084	9.76	0.084	7.7	0.084	8.96	0.084	10.41	0.084	10.76	0.084	9.23	0.084	9.93	0.084	7.86	0.084	1.54	0.084	7.41	0.084	9.81	0.084	7.1	0.084	12	0.084	10.19
	0.1	12.13	0	4.9	0	8.15	0	9.12	0	8.04	0	8.78	0	9.93	0	9.97	0	8.7	0	9.49	0	8.37	0	2.58	0	6.34	0	9.73	0	5.56	0	10.84	0	8.93
	0.1	10.05	0.059	5.22	0.059	9.49	0.059	8.95	0.059	7.82	0.059	8.38	0.059	9.28	0.059	10.47	0.059	8.55	0.059	9.49	0.059	8.29	0.059	1.87	0.059	7.05	0.059	8.52	0.059	4.89	0.059	11	0.059	10.83
	0.1	11.18	0.08	4.74	0.08	9.71	0.08	8.76	0.08	7.54	0.08	6.79	0.08	9.61	0.08	9.56	0.08	8.02	0.08	9.62	0.08	7.11	0.08	5.91	0.08	6.89	0.08	9.56	0.08	4.69	0.08	11.04	0.08	9.19
	0.1	10.32	0.083	6.21	0.083	9.03	0.083	10.46	0.083	9.22	0.083	7.74	0.083	9.48	0.083	10.26	0.083	9.72	0.083	9.74	0.083	9.48	0.083	1.81	0.083	5.99	0.083	9.33	0.083	5.48	0.083	11.35	0.083	8.51
	0.1	10.51	0.049	5.69	0.049	9.61	0.049	9.38	0.049	7.83	0.049	7.37	0.049	9.33	0.049	10.07	0.049	7.99	0.049	9.63	0.049	8.51	0.049	1.27	0.049	7.43	0.049	9.16	0.049	5.07	0.049	10.96	0.049	9.76
	0.101	12.24	0.066	3.99	0.066	10.18	0.066	9.2	0.066	7.93	0.066	7.39	0.066	9.55	0.066	9.54	0.066	8.24	0.066	10.13	0.066	9.6	0.066	1.32	0.066	6.51	0.066	8.65	0.066	4.92	0.066	11.15	0.066	9.18
	0.101	11.08	0.107	7.48	0.107	8.83	0.107	8.65	0.107	6.35	0.107	7.89	0.107	8.61	0.107	9.96	0.107	7.83	0.107	8.57	0.107	6.84	0.107	2.19	0.107	6.53	0.107	9.27	0.107	7.07	0.107	10.55	0.107	9.28
	0.101	10.66	0.078	5.92	0.078	8.82	0.078	10.34	0.078	9.42	0.078	8.69	0.078	9.52	0.078	11.06	0.078	9.5	0.078	10.59	0.078	7.42	0.078	1.44	0.078	7.2	0.078	9.85	0.078	6.59	0.078	10.95	0.078	9.04
	0.101	10.37	0.054	8.09	0.054	9.4	0.054	11.19	0.054	8.93	0.054	8.8	0.054	10.9	0.054	10.6	0.054	9.43	0.054	10.29	0.054	7.72	0.054	4.31	0.054	7.25	0.054	9.69	0.054	7.02	0.054	11.73	0.054	9.5
	0.102	10.4	0.102	6.67	0.102	10.02	0.102	10.6	0.102	8.94	0.102	8.85	0.102	8.96	0.102	10.87	0.102	9.82	0.102	11.32	0.102	8.01	0.102	1.84	0.102	8.6	0.102	9.18	0.102	10.01	0.102	11.33	0.102	10.21
	0.103	10.81	0.097	4.83	0.097	7.22	0.097	8.68	0.097	7.57	0.097	9.05	0.097	7.6	0.097	10.76	0.097	8.41	0.097	9.21	0.097	7.79	0.097	2.08	0.097	7.14	0.097	9.54	0.097	7.09	0.097	11.44	0.097	9.55
	0.103	10.36	0.09	7.83	0.09	9.22	0.09	9.34	0.09	9.65	0.09	9.33	0.09	9.1	0.09	11.37	0.09	9	0.09	9.69	0.09	8.83	0.09	7.89	0.09	7.53	0.09	8.93	0.09	6.54	0.09	10.73	0.09	10.21
	0.104	10.88	0.1	6.99	0.1	9.38	0.1	9.56	0.1	8.56	0.1	9.61	0.1	8.46	0.1	10.77	0.1	9.12	0.1	9.96	0.1	7.78	0.1	7.48	0.1	7.76	0.1	9.52	0.1	6.28	0.1	9.21	0.1	9.46
	0.104	12.57	0.104	7.62	0.104	9.31	0.104	8.72	0.104	8.05	0.104	8.21	0.104	8.58	0.104	10.42	0.104	8.18	0.104	9.41	0.104	8.12	0.104	6.56	0.104	8.42	0.104	9.17	0.104	7.64	0.104	11.13	0.104	9.02
	0.104	10.38	0.133	5.32	0.133	8.89	0.133	9.26	0.133	7.17	0.133	9.47	0.133	9.43	0.133	11.08	0.133	8.33	0.133	9.89	0.133	7.29	0.133	5.96	0.133	6.95	0.133	9.76	0.133	7.19	0.133	9.74	0.133	8.63
	0.105	11.05	0.081	5.3	0.081	8.84	0.081	8.52	0.081	7.8	0.081	8.01	0.081	7.72	0.081	10.43	0.081	7.36	0.081	9.41	0.081	6.83	0.081	2.54	0.081	11.07	0.081	9.07	0.081	6.18	0.081	10.23	0.081	9.11
	0.105	11.27	0.114	6.16	0.114	9.2	0.114	9.14	0.114	6.92	0.114	7.12	0.114	8.52	0.114	9.79	0.114	7.73	0.114	9.15	0.114	7.25	0.114	3.5	0.114	6.92	0.114	8.82	0.114	6.03	0.114	10.92	0.114	8.31
	0.106	11.66	0.038	6.12	0.038	9.85	0.038	9.82	0.038	7.94	0.038	7.52	0.038	9.22	0.038	10.3	0.038	8.81	0.038	10.68	0.038	7.88	0.038	6.97	0.038	8.37	0.038	9.13	0.038	7.83	0.038	11.24	0.038	10.23
	0.106	10.34	0.085	7.16	0.085	9.24	0.085	10.29	0.085	8.71	0.085	8.01	0.085	10.32	0.085	10.31	0.085	9.12	0.085	9.81	0.085	8.56	0.085	6.96	0.085	8.13	0.085	9.81	0.085	6.74	0.085	10.93	0.085	9.49
	0.107	11.77	0.07	8.64	0.07	8.78	0.07	10.65	0.07	8.51	0.07	9.39	0.07	10.08	0.07	11.57	0.07	9.23	0.07	10.97	0.07	7.37	0.07	3.14	0.07	7.27	0.07	9.67	0.07	7.29	0.07	11.98	0.07	10.11
	0.107	11.3	0	5.89	0	7.64	0	9.71	0	8.71	0	9.07	0	9.22	0	11.42	0	9.22	0	8.94	0	7.07	0	6.26	0	7.06	0	9.39	0	6	0	8.4	0	9.44
	0.107	13.98	0.107	7.45	0.107	7.98	0.107	9.76	0.107	8.74	0.107	8.53	0.107	8.8	0.107	11.56	0.107	8.27	0.107	10.05	0.107	7.76	0.107	0	0.107	7.73	0.107	9.37	0.107	7.72	0.107	9.27	0.107	9.54
	0.107	13.85	0.063	7.24	0.063	9.27	0.063	10.66	0.063	8.32	0.063	8.78	0.063	10.41	0.063	10.67	0.063	9.12	0.063	10.09	0.063	8.74	0.063	4.68	0.063	7.16	0.063	9.98	0.063	8.78	0.063	11.22	0.063	10.01
	0.108	10.79	0.126	6.41	0.126	7.97	0.126	9.71	0.126	8.02	0.126	8.02	0.126	10.12	0.126	10.36	0.126	8.63	0.126	9.45	0.126	7.21	0.126	3.45	0.126	6.34	0.126	9.48	0.126	6.6	0.126	12.21	0.126	9.21
	0.108	12.16	0.071	4.9	0.071	9.35	0.071	7.82	0.071	7.58	0.071	7.63	0.071	8.92	0.071	10.07	0.071	7.12	0.071	9.06	0.071	7.57	0.071	0	0.071	7.18	0.071	8.44	0.071	4.39	0.071	10.68	0.071	8.95
	0.108	10.79	0.11	8.2	0.11	9.3	0.11	9.49	0.11	8.24	0.11	9.35	0.11	9.5	0.11	11.56	0.11	8.49	0.11	9.24	0.11	8.61	0.11	1.05	0.11	7.54	0.11	9.75	0.11	6.82	0.11	9.77	0.11	10.16
	0.109	11.07	0.122	7.94	0.122	8.75	0.122	8.51	0.122	6.86	0.122	7.11	0.122	8.12	0.122	9.43	0.122	7.34	0.122	9.4	0.122	7.54	0.122	1.94	0.122	7.04	0.122	9.02	0.122	6.86	0.122	10.05	0.122	10.16
	0.109	10.76	0.041	7.01	0.041	10.06	0.041	10.8	0.041	8.03	0.041	8.69	0.041	9.69	0.041	11.06	0.041	9.32	0.041	11.51	0.041	9.18	0.041	8.31	0.041	7.43	0.041	10.19	0.041	11.04	0.041	11.21	0.041	10.34
	0.11	11.73	0.057	6.08	0.057	9.03	0.057	10.26	0.057	8.95	0.057	9.38	0.057	10.23	0.057	11	0.057	9.23	0.057	9.92	0.057	8.12	0.057	3.63	0.057	6.82	0.057	9.74	0.057	7.07	0.057	11.82	0.057	9.52
	0.11	10.66	0.112	9.17	0.112	8.83	0.112	9.8	0.112	8.27	0.112	8.6	0.112	9.81	0.112	11.63	0.112	9.02	0.112	10.15	0.112	8.09	0.112	1.2	0.112	7.31	0.112	9.8	0.112	10.38	0.112	9.86	0.112	9.55
	0.11	12.72	0.057	7.31	0.057	9.69	0.057	10.41	0.057	9.05	0.057	8.58	0.057	9.84	0.057	10.65	0.057	9.08	0.057	10.41	0.057	6.96	0.057	3.63	0.057	9.89	0.057	9.06	0.057	7.13	0.057	11.36	0.057	8.64
	0.111	10.33	0.091	6.68	0.091	8.71	0.091	8.95	0.091	7.31	0.091	7.61	0.091	9.07	0.091	9.77	0.091	7.8	0.091	9.31	0.091	8.03	0.091	2.61	0.091	6.58	0.091	9.34	0.091	6.46	0.091	11.08	0.091	11.5
	0.111	11.65	0.107	6.68	0.107	9.31	0.107	8.95	0.107	7.12	0.107	7.64	0.107	8.76	0.107	9.64	0.107	7.79	0.107	9.29	0.107	7.44	0.107	2.49	0.107	7.18	0.107	9.08	0.107	5.84	0.107	11.43	0.107	9.73
	0.111	11.41	0.084	6.45	0.084	8.17	0.084	9.99	0.084	7.47	0.084	8.65	0.084	9.53	0.084	10.68	0.084	8.74	0.084	9.84	0.084	7.34	0.084	5.01	0.084	7.53	0.084	9.48	0.084	8.28	0.084	10.58	0.084	9.84
	0.111	11.19	0.084	7.3	0.084	9.68	0.084	9.96	0.084	7.98	0.084	9.81	0.084	10.33	0.084	11.73	0.084	9.67	0.084	10.43	0.084	9.17	0.084	5.19	0.084	6.94	0.084	10.26	0.084	6.35	0.084	10.85	0.084	7.94
	0.111	12.07	0.094	5.84	0.094	9.04	0.094	10.2	0.094	8.16	0.094	7.84	0.094	9.04	0.094	10.26	0.094	8.59	0.094	10.36	0.094	7.95	0.094	6.58	0.094	6.9	0.094	10.27	0.094	5.01	0.094	10.65	0.094	10.23
	0.111	10.65	0.073	6.83	0.073	8.99	0.073	9.46	0.073	8.41	0.073	8.01	0.073	9.09	0.073	10.3	0.073	8.83	0.073	9.71	0.073	7.21	0.073	4.36	0.073	6.45	0.073	9.33	0.073	7.37	0.073	11.34	0.073	9.22
	0.112	10.42	0.031	6.17	0.031	8.34	0.031	9.74	0.031	10.21	0.031	8.78	0.031	10.27	0.031	10.02	0.031	9.36	0.031	9.16	0.031	8.33	0.031	1.49	0.031	6.71	0.031	9.89	0.031	4.61	0.031	12.01	0.031	9.42
	0.112	12.36	0.025	7.33	0.025	8.96	0.025	10.64	0.025	9.49	0.025	9.89	0.025	10.28	0.025	11.56	0.025	8.41	0.025	10.42	0.025	8.9	0.025	4.28	0.025	7.38	0.025	9.82	0.025	6.82	0.025	11.57	0.025	10.33
	0.112	9.84	0.031	7.83	0.031	9.81	0.031	11.22	0.031	9.12	0.031	9.53	0.031	10.55	0.031	11.34	0.031	9.59	0.031	10.59	0.031	9.06	0.031	2.06	0.031	8.06	0.031	9.28	0.031	8.28	0.031	11.66	0.031	10.4
	0.112	10.9	0.111	4.89	0.111	9.16	0.111	10.01	0.111	8.46	0.111	7.98	0.111	10.14	0.111	9.81	0.111	9.05	0.111	10.42	0.111	9.6	0.111	1.6	0.111	7.36	0.111	9.34	0.111	5.67	0.111	11.22	0.111	9
	0.113	11.21	0.025	6.56	0.025	8.59	0.025	10.56	0.025	8.48	0.025	8.59	0.025	9.9	0.025	10.62	0.025	9.15	0.025	9.81	0.025	8.4	0.025	2.38	0.025	6.64	0.025	9.8	0.025	7.56	0.025	11.47	0.025	10.1
	0.113	12.1	0.059	7.78	0.059	8.65	0.059	10.07	0.059	8.98	0.059	8.77	0.059	9.36	0.059	10.51	0.059	9.47	0.059	9.89	0.059	8.38	0.059	2.09	0.059	7.25	0.059	10.28	0.059	7.72	0.059	12.17	0.059	9.46
	0.113	11.05	0.061	5.59	0.061	8.96	0.061	10.28	0.061	8.37	0.061	9.77	0.061	11.06	0.061	10.92	0.061	8.78	0.061	10.42	0.061	9.2	0.061	7.8	0.061	7.51	0.061	10.13	0.061	7.5	0.061	12.07	0.061	9.78
	0.113	11.51	0.097	7.67	0.097	8.89	0.097	9.36	0.097	8.45	0.097	6.6	0.097	8.57	0.097	10.8	0.097	8.6	0.097	10.24	0.097	7.67	0.097	2.92	0.097	6.79	0.097	9.21	0.097	6.88	0.097	11.5	0.097	10.23
	0.114	11.27	0.075	7.02	0.075	8.62	0.075	10.48	0.075	9.03	0.075	9.75	0.075	10.13	0.075	11.61	0.075	9.11	0.075	11.5	0.075	8.41	0.075	7.62	0.075	10.05	0.075	10.37	0.075	8.25	0.075	12.24	0.075	8.58
	0.114	11.49	0.071	8.07	0.071	9.41	0.071	10.6	0.071	9.87	0.071	8.96	0.071	9.57	0.071	11.22	0.071	9.43	0.071	10.18	0.071	8.45	0.071	6	0.071	7.66	0.071	9.9	0.071	8.68	0.071	10.59	0.071	10.22
	0.114	10.84	0.081	6.78	0.081	8.83	0.081	9.88	0.081	7.69	0.081	8.45	0.081	9.16	0.081	10.67	0.081	9.04	0.081	10.05	0.081	7.88	0.081	3.1	0.081	6.68	0.081	9.82	0.081	6.38	0.081	9.92	0.081	9.91
	0.115	13.25	0.094	6.99	0.094	9.11	0.094	10.57	0.094	8.56	0.094	8.73	0.094	10.91	0.094	10.51	0.094	9.49	0.094	10.01	0.094	10.13	0.094	1.74	0.094	7.45	0.094	10.31	0.094	6.99	0.094	11.94	0.094	8.99
	0.115	10.62	0.086	6.27	0.086	9.28	0.086	9.7	0.086	8.21	0.086	8.66	0.086	9.77	0.086	10.16	0.086	8.97	0.086	9.51	0.086	8.53	0.086	5.14	0.086	6.83	0.086	10.12	0.086	6.75	0.086	11.96	0.086	8.9
	0.116	11.6	0.056	8.3	0.056	9.18	0.056	9.67	0.056	7.62	0.056	9.06	0.056	9.25	0.056	11.07	0.056	8.15	0.056	9.81	0.056	7.44	0.056	3.07	0.056	6.57	0.056	9.56	0.056	6.88	0.056	10.79	0.056	10.74
	0.116	12.62	0.077	7.23	0.077	8.47	0.077	9.98	0.077	9.08	0.077	9.18	0.077	9.73	0.077	11.22	0.077	8.27	0.077	9.69	0.077	7.53	0.077	4.45	0.077	6.62	0.077	9.67	0.077	8.69	0.077	12.16	0.077	9.2
	0.116	11.05	0.053	7.26	0.053	9.32	0.053	10.65	0.053	9.66	0.053	9.65	0.053	10.52	0.053	10.68	0.053	10.33	0.053	10.93	0.053	10.03	0.053	5.51	0.053	8.19	0.053	10.33	0.053	7.55	0.053	11.56	0.053	9.18
	0.117	10.32	0.063	5.1	0.063	9.87	0.063	10.93	0.063	9.76	0.063	9.08	0.063	9.85	0.063	11.37	0.063	9.79	0.063	10.59	0.063	8.73	0.063	2.5	0.063	8.08	0.063	9.54	0.063	5.47	0.063	12.46	0.063	9.15
	0.117	12.42	0.088	7.85	0.088	8.98	0.088	10.02	0.088	9.36	0.088	9.27	0.088	10.97	0.088	10.3	0.088	9.21	0.088	9.67	0.088	8.12	0.088	6.81	0.088	6.36	0.088	10.24	0.088	7.1	0.088	11.84	0.088	9.37
	0.117	10.69	0.072	7.84	0.072	9.41	0.072	9.84	0.072	7.54	0.072	8.63	0.072	9.93	0.072	10.71	0.072	8.86	0.072	10.06	0.072	9.15	0.072	2.62	0.072	6.87	0.072	10.32	0.072	6.21	0.072	11.27	0.072	9.61
	0.119	12.3	0	6.74	0	9	0	10.53	0	9.4	0	10.12	0	10.28	0	11.24	0	9.48	0	10.36	0	8.61	0	7.98	0	7.8	0	9.89	0	8.14	0	11.42	0	8.82
	0.119	12.52	0.022	6.68	0.022	8.57	0.022	10.37	0.022	8.28	0.022	8.46	0.022	9.89	0.022	10.4	0.022	8.88	0.022	10.14	0.022	7.58	0.022	3.8	0.022	6.84	0.022	9.55	0.022	6.86	0.022	11.75	0.022	9.09
	0.12	12.5	0.103	5.95	0.103	9.11	0.103	11	0.103	10.25	0.103	9.21	0.103	9.69	0.103	11.07	0.103	9.53	0.103	10.57	0.103	8.52	0.103	3.87	0.103	7.35	0.103	9.9	0.103	6.37	0.103	11.97	0.103	9.04
	0.121	9.99	0.071	6.35	0.071	9.34	0.071	8.66	0.071	7.29	0.071	8.01	0.071	8.76	0.071	9.98	0.071	7.33	0.071	9.86	0.071	8.67	0.071	6.32	0.071	6.56	0.071	8.8	0.071	6.72	0.071	10.76	0.071	10.14
	0.121	10.42	0.101	5.51	0.101	9.08	0.101	8.93	0.101	8.53	0.101	7.65	0.101	8.85	0.101	9.97	0.101	8.27	0.101	9.57	0.101	7.53	0.101	0	0.101	7.55	0.101	9.13	0.101	6.14	0.101	10.61	0.101	9.03
	0.121	11.1	0.067	6.83	0.067	9.12	0.067	9.84	0.067	8.75	0.067	8.58	0.067	9.56	0.067	10.53	0.067	8.92	0.067	10.49	0.067	8.21	0.067	6.1	0.067	6.77	0.067	9.36	0.067	7.74	0.067	10.93	0.067	10.36
	0.122	10.36	0.08	7.68	0.08	8.57	0.08	9.47	0.08	8.99	0.08	8.24	0.08	9.25	0.08	10.24	0.08	8.8	0.08	9.53	0.08	7.78	0.08	4.03	0.08	6.56	0.08	9.53	0.08	6.71	0.08	11.51	0.08	9.67
	0.123	10.51	0.098	6.96	0.098	9.04	0.098	10.97	0.098	9.21	0.098	9.93	0.098	11.11	0.098	11.52	0.098	10.21	0.098	10.23	0.098	9.26	0.098	4.5	0.098	8.62	0.098	10.17	0.098	7.72	0.098	10.14	0.098	7.91
	0.123	10.73	0.067	7.97	0.067	9.21	0.067	10.84	0.067	9.47	0.067	9.45	0.067	9.78	0.067	11.54	0.067	10	0.067	11.18	0.067	7.92	0.067	1.01	0.067	9.51	0.067	10.31	0.067	8.83	0.067	11.54	0.067	9.54
	0.124	10.54	0.127	6.45	0.127	8.77	0.127	9.72	0.127	8.64	0.127	8.15	0.127	10.61	0.127	10.35	0.127	8.71	0.127	8.79	0.127	9.05	0.127	3.97	0.127	6.5	0.127	9.32	0.127	7.19	0.127	11.13	0.127	11.32
	0.124	10.43	0	5.44	0	9.01	0	10.75	0	10.12	0	10.12	0	10.67	0	11.63	0	9.93	0	9.95	0	8.67	0	8.21	0	8.66	0	8.93	0	6.5	0	10.36	0	9.8
	0.125	10.53	0.052	5.78	0.052	8.96	0.052	9.88	0.052	7.46	0.052	9.28	0.052	10.24	0.052	10.86	0.052	9.22	0.052	9.84	0.052	9.81	0.052	8.66	0.052	6.61	0.052	10.67	0.052	6.28	0.052	10.41	0.052	8.46
	0.126	10.12	0.191	7.03	0.191	9	0.191	8.62	0.191	8.57	0.191	8.15	0.191	9.91	0.191	9.85	0.191	8.69	0.191	9.17	0.191	7.8	0.191	5.65	0.191	6.39	0.191	10.06	0.191	6.53	0.191	11.65	0.191	9.8
	0.126	12.07	0	6.57	0	8.21	0	9.7	0	9.65	0	10.05	0	9.67	0	11.54	0	8.23	0	10.2	0	8.2	0	6.56	0	6.38	0	9.4	0	6.19	0	11.48	0	11.12
	0.127	10.41	0.068	6.11	0.068	8.82	0.068	10.59	0.068	8.9	0.068	8.81	0.068	10.71	0.068	10.72	0.068	8.91	0.068	10.42	0.068	8.85	0.068	3.52	0.068	7.2	0.068	10.13	0.068	7.35	0.068	11.2	0.068	10.07
	0.128	12.64	0.039	6.13	0.039	9.17	0.039	9.76	0.039	7.54	0.039	8.03	0.039	8.75	0.039	10.84	0.039	8.24	0.039	9.67	0.039	6.68	0.039	1.44	0.039	6.64	0.039	9.32	0.039	4.91	0.039	10.43	0.039	7.93
	0.128	13.31	0.072	6.75	0.072	8.98	0.072	10.16	0.072	8.37	0.072	8.78	0.072	8.12	0.072	11.08	0.072	8.2	0.072	10.13	0.072	8.92	0.072	7.76	0.072	8.28	0.072	8.96	0.072	5.54	0.072	6.95	0.072	7.26
	0.129	11.49	0.043	7.39	0.043	9.54	0.043	10.53	0.043	8.65	0.043	9.22	0.043	10.21	0.043	10.66	0.043	8.9	0.043	10.86	0.043	8.42	0.043	7.72	0.043	9.08	0.043	10.01	0.043	7.58	0.043	11.41	0.043	9.73
	0.13	11.05	0.009	6.53	0.009	8.79	0.009	10.37	0.009	9.74	0.009	9.54	0.009	10.12	0.009	11.32	0.009	10.05	0.009	9.46	0.009	8.14	0.009	4.65	0.009	6.69	0.009	10.67	0.009	7.4	0.009	10.94	0.009	10.45
	0.13	10.68	0.014	6.95	0.014	9.24	0.014	10.44	0.014	8.97	0.014	9.16	0.014	9.56	0.014	11.07	0.014	9.58	0.014	9.95	0.014	7.91	0.014	3.57	0.014	7.64	0.014	8.8	0.014	10.01	0.014	10.71	0.014	10.12
	0.13	12.29	0.108	6.64	0.108	9.29	0.108	10.44	0.108	8.34	0.108	8.16	0.108	8.57	0.108	10.96	0.108	9.09	0.108	10.21	0.108	8.43	0.108	4.67	0.108	8.03	0.108	9.29	0.108	8.33	0.108	11.14	0.108	10.82
	0.131	10.98	0.065	7.07	0.065	9.31	0.065	10.1	0.065	8.56	0.065	9.05	0.065	10.76	0.065	10.37	0.065	8.83	0.065	9.81	0.065	8.87	0.065	2.18	0.065	6.36	0.065	10.43	0.065	6.38	0.065	11.58	0.065	9.92
	0.133	10.76	0.047	4.92	0.047	10.18	0.047	9.81	0.047	8.21	0.047	9.02	0.047	9.68	0.047	10.91	0.047	9.13	0.047	8.62	0.047	10.29	0.047	2.02	0.047	6.68	0.047	9.67	0.047	6.15	0.047	11.75	0.047	9.32
	0.133	11.46	0.048	4.71	0.048	9.24	0.048	10.09	0.048	7.83	0.048	6.86	0.048	9.85	0.048	9.5	0.048	8.19	0.048	10.44	0.048	8.32	0.048	2.86	0.048	7.86	0.048	9.07	0.048	6.22	0.048	11.42	0.048	9.71
	0.135	11.53	0.133	6.59	0.133	9.3	0.133	8.79	0.133	8.24	0.133	5.97	0.133	8.84	0.133	9.71	0.133	8.19	0.133	8.81	0.133	7.03	0.133	3.37	0.133	7.62	0.133	9.83	0.133	5.91	0.133	10.96	0.133	7.84
	0.135	10.93	0	6.72	0	9.21	0	9.51	0	8.94	0	8.03	0	9.45	0	10.16	0	8.69	0	8.95	0	8.03	0	5.9	0	6.65	0	9.46	0	7.71	0	11.23	0	10.43
	0.138	10.89	0.022	5.88	0.022	9.27	0.022	10.23	0.022	8.67	0.022	9.95	0.022	9.58	0.022	11.42	0.022	9.08	0.022	10.45	0.022	8.15	0.022	7.57	0.022	8.04	0.022	10.1	0.022	7.39	0.022	9.67	0.022	8.35
	0.14	11.87	0.053	6.03	0.053	8.55	0.053	10.08	0.053	8.52	0.053	8.1	0.053	9.99	0.053	10.53	0.053	8.22	0.053	10.3	0.053	8.49	0.053	2.53	0.053	6.33	0.053	9.76	0.053	5.33	0.053	11.07	0.053	9.94
	0.141	10.74	0.141	5.53	0.141	8.03	0.141	8.57	0.141	5.45	0.141	7.14	0.141	5.32	0.141	9.48	0.141	6.38	0.141	7.75	0.141	7.12	0.141	6.4	0.141	7.83	0.141	9	0.141	5.03	0.141	8.49	0.141	9.59
	0.144	11.67	0.089	5.46	0.089	9.06	0.089	8.93	0.089	7.78	0.089	7.59	0.089	8.51	0.089	9.71	0.089	7.52	0.089	9.98	0.089	8.02	0.089	2.03	0.089	7.9	0.089	8.65	0.089	6.31	0.089	10.6	0.089	10.1
	0.144	11.46	0	5.22	0	9.38	0	10.32	0	8.7	0	9.59	0	10.42	0	11.31	0	8.83	0	9.92	0	8.39	0	2.52	0	7.41	0	9.55	0	6.81	0	12.08	0	8.92
	0.15	11.2	0.104	7.23	0.104	9.36	0.104	9.61	0.104	8.42	0.104	8.34	0.104	9.5	0.104	9.95	0.104	8.35	0.104	9.64	0.104	7.86	0.104	1.1	0.104	7.74	0.104	9.77	0.104	7.2	0.104	10.52	0.104	9.51
	0.156	12.42	0.09	7.08	0.09	9.54	0.09	10.89	0.09	9.78	0.09	8.69	0.09	9.66	0.09	10.82	0.09	9.85	0.09	10.53	0.09	9.2	0.09	6.49	0.09	7.81	0.09	9.51	0.09	7.24	0.09	11.65	0.09	8.68
	0.171	13.58	0	5.39	0	8.27	0	8.98	0	6.89	0	7.79	0	9.72	0	10.33	0	8.28	0	8.47	0	8.31	0	2.05	0	9.05	0	9.92	0	8.51	0	11.32	0	9.42
	0.172	13.88	0.156	6.14	0.156	9.4	0.156	9.68	0.156	8.51	0.156	9.33	0.156	10.21	0.156	10.94	0.156	9.28	0.156	10.05	0.156	10.01	0.156	2.01	0.156	6.71	0.156	9.65	0.156	7.15	0.156	11.76	0.156	7.17
	0.174	12.34	0.138	6.85	0.138	9.2	0.138	10.06	0.138	7.68	0.138	9.02	0.138	10.2	0.138	11.07	0.138	9.36	0.138	10.2	0.138	9.12	0.138	6.39	0.138	7.15	0.138	9.61	0.138	6.78	0.138	10.78	0.138	10.09
	0.183	11.6	0.107	5.92	0.107	8.44	0.107	8.16	0.107	8.18	0.107	7.9	0.107	9.04	0.107	9.1	0.107	7.84	0.107	9.08	0.107	8.93	0.107	6.44	0.107	6.28	0.107	8.78	0.107	7.26	0.107	10.56	0.107	9.91
	0.191	12.62	0.068	4.98	0.068	9.21	0.068	8.06	0.068	6.97	0.068	7.48	0.068	8.41	0.068	9.29	0.068	6.6	0.068	9.25	0.068	7.93	0.068	7.31	0.068	7.38	0.068	8.71	0.068	5.5	0.068	10.67	0.068	10.73

## Sheet: Supple fig3
2b	Tumor	Adjacent	2c	Tumor	Adjacent		PRMT3	sample	2d	Low	High	2e	Low	High	2f	Stage I/II	Stage III/IV		2g	37.5	62.5
	3	0	Left	0.162264	0.168203	Right	-0.553844	T112		4.7	3		3	5		7.2615	9.0858			56.9	73.1
	3	1		0.161747	0.152192		0.259728	T113		13	1.5		5	3		7.4192	7.8694
	3.5	0		0.161489	0.150126		0.113893	T123		8	8		5	5		7.6117	8.3871
	5	1		0.161231	0.147802		0.672355	T125		2.5	3		4	4		7.9302	7.7831			25.4	74.5
	1	1		0.161231	0.146769		0.053544	T127		14	4		4	3		8.153	8.6385			52.3	47.7
	5.5	1		0.160456	0.146252		-0.105076	T131		3	8		3	3		6.6336	7.5129
	2	0		0.159423	0.145994		-0.165773	T135		11	3		4	4		8.6985	8.736
	0.5	1		0.158906	0.145219		-0.369549	T137		6	2		1	3		8.2404	7.3604
	3.5	1		0.158648	0.144961		-0.835844	T141		8	3		3	5		8.1002	9.1704
	3	0		0.158132	0.143154		-0.375833	T145		7	7		1	3		6.7457	7.2361
	6	1		0.157615	0.142895		0.914158	T147		3.5	9		3	3		7.8328	8.08
	2	1		0.157615	0.142379		0.547731	T161		3.5	2.2		3	3		7.4156	8.1875
	3.5	4		0.157099	0.142121		0.480287	T171		6.5	5		5	4		7.155	8.7844
	3	0		0.15684	0.141346		0.432427	T187		9.5	14		3	6		8.2445	9.1839
	1.5	0		0.156066	0.141088		0.361484	T191		13	8.5		5	5		7.7304	7.1217
	3.5	3		0.156066	0.140829		0.31299	T195		3	5		4	4		6.7127	9.0153
	3	4		0.155549	0.139796		0.0473303	T217		2	8.5		3	4		8.3753	8.2112
	2	4		0.155549	0.139538		0.697256	T221		7.5	4.5		3	4		8.1391	8.2499
	12	4		0.155291	0.13928		-0.296029	T231		14	8		5	3		7.4098	8.8452
	10.5	3		0.155033	0.138763		-0.0790008	T257		10	5		3	4		7.5919	7.9034
	8	0		0.154775	0.138505		-0.595015	T261		9	4		5	3		7.3861	8.7875
	6	1		0.154	0.13773		0.438482	T267		3	7		3	5		8.5067	8.5556
	2	2		0.154	0.137214		0.435804	T271		4	2.5		4	3		7.4928	8.1956
	7	4		0.154	0.136181		0.423216	T277		8.5	8		6	3		8.4767	9.316
	12	1		0.152192	0.136181		0.298938	T311		4	6		3	5		8.4406	7.8053
	10.5	1		0.151676	0.135148		0.500029	T313		3	11		4	5		9.9537	7.7242
	8	4		0.151417	0.13489		0.501981	T331		5	9		4	4		7.7306	9.4389
	6	3		0.150901	0.134373		-0.657429	T341		2	5		3	3		8.7328	7.9426
	9	2		0.150901	0.134373		-0.0139292	T343		5	3		1	5		7.5245	7.7098
	10.5	3		0.150384	0.134373		1.41756	T351		7	5		4	5		7.2762	9.101
	3	0		0.150126	0.133857		0.0873158	T353		3	6		3	3		7.4361	8.2076
	7	4		0.150126	0.133598		0.707047	T357		9	6		5	3		8.5637	7.9715
	12	3		0.14961	0.13334		0.556346	T361		1.5	3		5	3		8.5286	8.0684
	4	3		0.14961	0.133082		-0.329535	T365		6	17		2	3		7.2188	7.3645
	12	1		0.149351	0.131533		1.3293	T367		2.5	7		3	5		8.7048	7.3687
	8	2		0.149351	0.130241		0.969214	T375		5	10		3	3		8.2562	8.7003
	6	0		0.148835	0.130241		0.514334	T383		3	9		5	3		7.3174	8.5911
	9	3		0.148835	0.129983		0.702231	T385		9	7		3	5		7.657	8.2094
	4	3					-0.0709393	T387		2.5	6		5	3		8.4672	7.9812
	4	3					1.31547	T391		5	3.8		3	3		9.0223	7.5857
	12	4					0.32399	T393		1.5	4		3	3		8.2848	8.3242
	4	2					0.493792	T395		5	6		3	3		7.5979	6.6326
	10.5	0					0.772905	T413		7	4		1	5		5.3552	6.9121
	3	2					0.36164	T421		7	1.5		3	3		8.2656	7.6294
	8	4					-0.444916	T423		7	14		3	3		7.3939	8.4914
	7	2					-1.19902	T425		7	9.5		3	5		8.6963	8.5632
	5	2					1.08354	T427		8	6		3	3		7.5768	9.0846
	8	3					-0.216199	T431		3	12		3	3		8.4051	7.7545
	2.5	2					-0.445752	T433		2	3.5		5	3		6.8333	8.4767
	5	0					0.410873	T435		11	6		1	3		8.2087	7.3765
	10.5	4					0.386819	T443		2.5	4.3		4	3		6.9161	7.7331
	12	2					-0.160962	T445		6	3.5		4	3		8.5316	7.9274
	8	4					0.0758283	T451		4	3.5		1	5		8.9763	7.6436
	3.5	4					0.316247	T455		10	5		4	2		6.3599	7.9115
	5	1					0.48334	T463		10.8	7		3	3		7.7527	7.9153
	1	2					0.414033	T465		4	5		4	3		8.4615	8.6925
	8	1					0.197047	T467		3.5	4		3	4		7.6713	9.9975
	3.5	4					1.21345	T211		10	8.5		4	4		8.3942	7.8681
	7	2					-0.0542514	T223		2	8		3	3		8.1824	8.829
	3	1					0.70227	T227		9	2.5		1	3		8.12	8.3409
	7.5	1					1.29677	T283		7	10		4	3		8.013	8.0414
	12	1					0.216428	T285		6	11		4	5		9.0782	9.1543
	12	2					-0.0743156	T327		9	6		1	3		8.1035	7.4154
	12	1					0.426904	T355		8	2.2		3	3		9.1678	5.7917
	10	0					-0.0270669	T363		9	12		3	4		7.9006	7.2347
	1	0					0.82895	T411		3	5		5	4		8.3213	7.9954
	0	4					-0.325958	T415		6	10		3	4		8.391	7.691
	12	2					0.909452	T461		2	5		1	3		8.1162	8.6277
	12	4					0.0807029	T471		10	19.5		3	3		8.1815	8.4895
	6	8					0.240579	T473		7	15		3	3		9.4089	8.3078
	4	2					-0.497458	T477		2.5	12		4	4		8.8653	7.2351
	2	1					-0.941209	T481		6	5		3	2		7.5205	7.1927
	8	0					0.636427	T483		7	3.5		3	4		6.8896	8.3151
	10	3					-0.22939	T487		3	3.5		4	4		7.9314	7.8312
	1.5	1					-0.06354	T491		6	7.5		4	4		7.4316	8.1176
	12	1					0.415275	T493		3	1.4		3	3		8.4144	7.705
	8	0					0.180034	T497		2	4		1	4		7.5286	8.1302
	9	9					0.453368	T513		4	8		3	3		6.4378	8.3299
	7	1					0.423104	T515		4	6		3	3		7.0379	8.0608
	3	1					0.453907	T517		3.2	9		1	4		8.701	8.1148
	8	2					1.39297	T523		1.5	6		4	4		5.8363	8.0223
	12	4					1.07009	T525		4.4	3		1	1		7.845	7.6983
	12	4					0.842544	T527		4	7		4	3		8.6986	7.4635
	6	0					0.656135	T533		9.5	4.5		3	3		8.6305
	3	0					1.0979	T537		5	2.2		4	3		8.1008
	4	4					0.470143	T545		11	3		4	3		8.2638
	3	1					-0.386407	T553		5	7.2		3	5		6.5076
	2	3					0.0937885	T557		2.5	9		4	3		6.5073
	8						0.646912	T563		2	7.5		5	4		8.0335
	12	1					0.818379	T567		4.5	5		4	3		7.5128
	12	0					0.0619588	T571		3	5		3	3		7.1673
	2	1					0.835813	T573		3.5	7		3	4		7.743
	12	1					-0.4732	T615		7	1.5		3	3		7.0025
	12	3					0.658378	T617		7.5	7		3	3		8.12
	2	2					0.230403	T627		1.2	5		5	4		8.0023
	4	0					0.407453	T635		4	1.5		2	3		8.4531
	12	3					0.717245	T641		3	6.5		3	4		7.9622
	7	4					0.326259	T647		4.5	2.5		1	2		8.0504
	0	4					0.990135	T661		4	15		3	4		7.2237
	7	4					0.734373	T663		6.2	8.5		3	3		7.9448
	6	1					0.882028	T665		3	7		3	4		8.0683
	4	2					0.741293	T671		13	3.5		2	3		7.9635
	4	4					-0.386962	T685		10	9.8		3	4		8.4105
	6.5	4					-0.865273	T695		5	3		4	5		8.4995
	4.5	1					1.01499	T713		3.5	6		3	3		8.5105
	12	4					0.442591	T715		2.5	10		2	5		7.7621
	9	1					-0.0172057	T721		1.5	11		2	3		7.8684
	4	4					1.09103	T724		6	10		4	4		7.6048
	6	3					-0.785316	T727		2	3.5		3	4		8.1003
	12	4					0.0941299	T737		2.5	16		3	4		7.5043
	7	4					0.216465	T741		2	3.5		3	4		7.7033
	7.5	4					1.37015	T743		3.5	12		1	4		7.2174
	8	1					-0.115834	T745		4			3			6.3083
	10.5	2					-0.334172	T755		9			4			7.32
	3	1					0.659579	T777		4.5			4			7.5706
	10.5	4					-0.499228	T785		5			4			7.9694
	7	2					1.4093	T813								8.0366
	12	2					0.786749	T815								7.6989
	0	2					0.642746	T817								8.6293
	10.5	1					-0.234393	T823								8.5264
	3	2					0.633893	T851								7.5435
	9	2					0.109668	T857								8.4712
	12	4					-0.106167	T861								8.3125
	3.5	1					-0.364415	T863								8.13
	4	2					0.812249	T865								7.4077
	8	4					0.426703	T867								8.2513
	8	2					0.511003	T873								7.4642
	0	4					0.163538	T877								7.5734
	12	3					0.481971	T881								8.1352
	12	4					0.618764	T883								8.4057
	8	4					-0.556808	T911								7.5646
	8	4					0.273381	T913								7.4867
	4	0					-0.0513217	T915								6.8352
	8	4					0.120237	T917								6.875
	4	2					-0.209277	T921								7.7446
	12	1					0.832042	T923								8.2868
	8	3					0.708858	T925								7.8995
	6	1					-0.292329	T937								7.9086
	3.5	2					0.69442	T943								7.0026
	12	4					0.470415	T951								8.1702
	8	3					0.597316	T953								7.515
	12	2					-0.804272	T955								7.8959
	12	1					0.735135	T957								7.5704
	6	1					0.119777	T963								7.4627
	12	0					1.04929	T965								8.4602
	8	4					0.840372	T967								7.9735
	8	4					0.177788	T975								7.7805
	4	2					0.0619199	T977								8.3576
	12	4					0.107653	T981								7.3865
	5	4					0.929108	T983								7.5922
	5	6					1.24812	T1013								6.9129
	4	9					0.328801	T1015								8.1452
	4.5	4					0.988028	T1021								8.0063
	3.5	2					-0.733593	T1025								8.1363
	12	3					1.05613	T1027								7.9125
	9	1					0.0976996	T1031								7.6382
	1.5	1					0.251833	T1041								7.9619
	2	4					0.0501051	T1043								8.0985
	8	2					-0.380295	T1045								8.5573
	12	4					-0.52436	N112								7.9638
	3.5	1					-0.548542	N113								7.2883
	2	2					-0.781171	N123								8.2838
	8	1					-0.43887	N125								7.8305
	12	4					-0.716388	N127								6.6475
	6	1					0.0380423	N131								8.2163
	4.5	0					-0.096669	N135								7.5637
	12	2					-0.159189	N137								8.6916
	8	4					-0.1938	N141								7.9704
	8	1					-0.311023	N145								7.1783
	2	1					-0.708984	N147								7.9782
	8	1					-0.482042	N161								8.6315
	2	1					-0.491164	N171								8.2682
	10.5	1					-0.323381	N187								7.6245
	12	2					-0.301913	N191								8.8524
	4	1					-0.484626	N195								8.4731
	8	2					-0.6052	N217								7.5932
	9	3					-0.678985	N221								9.0836
	9	1					-0.1071	N231								8.624
	12	3					-0.0817461	N257								9.0616
	2.5	1					-0.322556	N261								8.1197
	4	0					-0.438046	N267								8.4415
	12	1					-0.195672	N271								7.9351
	0.5	2					-0.346431	N277								8.0402
	6	1					-0.342442	N311								8.8552
	1.5	1					-0.332532	N313								7.4454
	10.5	1					-0.293412	N331								7.1825
	4	1					-0.728591	N341								7.017
	3	0					-0.643652	N343								7.5469
	1.5	4					-0.305161	N351								8.155
	4	4					-0.430395	N353								8.3228
	8	3					-0.388695	N357								8.1771
	12	1					-0.401813	N361								7.5037
	2.5	2					-0.589965	N365								9.8901
	1	1					-0.486574	N367								6.5654
	12	0					-0.486981	N375								7.8365
	2	1					-0.227393	N383								8.5817
	4	1					-0.717344	N385								7.7349
	3.5	1					-0.591457	N387								8.3905
	12	1					-0.671743	N391								7.9236
	10.5	1					-0.72314	N393								7.2671
	10.5	3					-0.645889	N395								7.2359
	10.5	1					-0.402527	N413								7.6503
	10	1					-0.610256	N421								8.146
	2.5	1					-0.383862	N423								7.8187
	1	1					-0.646407	N425								7.7458
	3.5	1					-0.570288	N427								7.4432
	3	2					-0.352453	N431								8.2095
	12	3					-0.39167	N433								7.4052
	3	3					-0.406103	N435								8.5376
	1	0					-0.244978	N443								7.9282
	6	1					-0.292359	N445								7.4399
	10.5	1					-0.724473	N451								8.196
	4.5	1					-0.716817	N455								7.3862
	4	1					-0.752501	N463								6.8613
	2.5	4					-0.448489	N465								8.2895
	7	3					-0.488003	N467								8.5592
	2	1					-0.429537	N211								8.0241
	12	3					-0.369253	N223								7.9715
	3.5	1					-0.326898	N227								8.3509
	4	1					-0.269422	N283								8.0087
	8	2					-0.301339	N285								8.6168
	5	1					-0.274855	N327								7.9001
	4	1					-0.365576	N355								7.0048
	0.5	1					-0.425341	N363								7.9454
	1	2					-0.525159	N411								7.1421
	6	3					-0.611566	N415								8.697
	1.5	1					-0.735106	N461								7.1601
	4	2					-0.737218	N471								8.6183
							-0.61806	N473								7.9065
							-0.7572	N477								7.8652
							-0.80189	N481								7.3773
							-0.21892	N483								8.2042
							-0.289955	N487								8.0122
							-0.599604	N491								7.4869
							-0.374666	N493								8.0686
							-0.0366896	N497								8.2456
							-0.556073	N513								7.5475
							-0.639969	N515								8.1258
							-0.573575	N517								8.697
							-0.668543	N523								7.1601
							-0.507338	N525								8.6183
							-0.268756	N527								7.9065
							-0.256569	N533								7.8652
							-0.402401	N537								7.3773
							-0.16797	N545								8.2042
							-0.792015	N553								8.0122
							-0.44095	N557								7.4869
							-0.487661	N563								8.7556
							-0.385853	N567								8.0686
							-0.457517	N571								8.2456
							-0.569766	N573								7.5475
							-0.329574	N615								8.1258
							-0.461488	N617
							-0.447013	N627
							-0.669782	N635
							-0.562641	N641
							-0.255355	N647
							-0.28433	N661
							-0.203426	N663
							-0.444224	N665
							-0.507694	N671
							-0.549765	N685
							-0.77438	N695
							-0.580963	N713
							-0.561361	N715
							-0.419861	N721
							0.000440282	N724
							-0.373245	N727
							-0.206988	N737
							0.0372601	N741
							-0.490379	N743
							-0.593548	N745
							-0.369869	N755
							-0.579892	N777
							-0.627174	N785
							0.936417	N813
							-0.677814	N815
							-0.635617	N817
							-0.581267	N823
							-0.55517	N851
							-0.355763	N857
							-0.582276	N861
							-0.468641	N863
							-0.493476	N865
							-0.359252	N867
							-0.581794	N873
							-0.873786	N877
							-0.857617	N881
							-0.422303	N883
							-0.718633	N911
							-0.304093	N913
							-0.51784	N915
							-0.508256	N917
							-0.821444	N921
							-0.548179	N923
							-0.337295	N925
							-0.404365	N937
							-0.429277	N943
							-0.363976	N951
							-0.540883	N953
							-0.331785	N955
							-0.305279	N957
							-0.229933	N963
							-0.347617	N965
							-0.516625	N967
							-0.490281	N975
							-0.520207	N977
							-0.782985	N981
							-0.923629	N983
							-0.889499	N1013
							-0.755991	N1015
							-0.633723	N1021
							-0.634944	N1025
							-0.693903	N1027
							-0.629002	N1031
							-0.447503	N1041
							-0.349524	N1043
							-0.635144	N1045

## Sheet: Supple fig4
3c	Myc/Trp53	Hepa1-6		Myc/Trp53	Hepa1-6		3d	Myc/Trp53	Hepa1-6
Left	10.9	25	Right	5.8	28.2			5.65	17.84
	5.3	27.6		5	24.4			4.63	18.95
	3.6	28.15		6.67	22.2			7.85	22.33
	4.5	23.15		5.56	24.57			5.5	24.52
	7.88	25.61		7.85	20.95			3.95	17.67
3e		DMSO			TNFa					DMSO			TNFa
	0	0.914131	1.05006	1.0356	0.919079	1.04121	1.04121		0	0.90104	1.03502	1.06412	0.964638	1.10042	0.925343
	24	1.04522	1.06719	1.21741	0.896019	1.05819	1.02926		24	1.31009	1.29205	1.3192	1.49975	1.44866	1.16048
	48	0.993418	0.959578	0.81817	1.01274	0.869502	0.789089		48	1.22802	1.30707	1.26254	1.59629	1.39931	1.25242
3f	0			24			48				0			24			48
	0.950044	1.14557	0.905048	8.20251	8.0337	7.1407	11.3335	10.1438	10.429		0.952655	0.959281	1.08675	8.03721	8.49548	7.49898	24.9337	22.3163	22.9437
	1.01874	0.98404	0.997777	9.42694	8.03773	6.35014	13.6626	15.9132	13.4745		0.993553	1.02859	0.979874	8.20975	9.3007	10.5366	17.7613	20.6872	17.5168
	0.999691	1.12471	0.999691	6.10315	6.54119	7.01068	8.84338	9.54403	9.54403		0.972672	1.01398	1.01398	8.03721	7.44718	8.03721	12.3807	13.3616	13.3616
3g	0	24	48		3h	Med	CD8	CD8+inhibitor		Med	CD8	CD8+inhibitor		3i	DMSO	IFNg	IFNg+siSTAT1
	0.953996	1.71958	2.88529			0.908015	4.13377	1.01921		0.964638	1.12095	1.22382			0.938527	2.59391	0.902376
	1.00143	1.661	2.9664			0.966464	3.75147	1.10762		1.10042	0.803695	1.12614			1.04136	2.43704	1.10328
	1.04395	1.85582	2.69207			1.12567	4.07686	1.04787		0.925343	1.06048	1.05073			1.01993	2.47106	1.07311
3L	IgG	STAT1		3M		0			24			48
	1.93187	12.8171			Hepa1-6	0.881082	1.09228	1.02623	1.36668	1.45466	1.32013	1.2547	1.27222	1.37302
	1.86607	11.3137			PLC-8024	0.945634	1.0348	1.02056	1.12455	1.14818	1.17231	1.39412	1.30981	1.23059
	2	12.8171

[truncated: 10 more sheets: Supple fig6, Supple fig7, Supple fig8, Supple fig9, Supple fig10, uncropped WBFig1-3& FigS1-S5, uncropped WBFig4& FigS6-S7, uncropped WBFig5& FigS8, uncropped WBFig 6-8& FigS9-S13, uncropped WBFig S14]
